# Supplementary material for: Golgi-localized membrane protein AtTMN1/EMP12 functions in the deposition of rhamnogalacturonan II and I for cell growth in Arabidopsis
Source: J Exp Bot. 2021 Feb 15;72(10):3611–29. doi: 10.1093/jxb/erab065 (PMC8096605; doi:10.1093/jxb/erab065)
Supplement: erab065_suppl_Supplementary-Tables-S3_S4 [file erab065_suppl_supplementary-tables-s3_s4.xlsx]

## Sheet: Table S3
Supplementary Table S3. Genes co-expressed with AtTMN1.
r	Locus	Alias	TF class	Family	Description	Reference	Order by classification	Golgi membrane	Trans-Golgi network	Golgi apparatus	Cis-Golgi network	Pectin-related genes based on our own evaluation	carbohydrate metabolic process	polygalacturonate 4-alpha-galacturonosyltransferase activity	pectin biosynthetic process	Cell wall (GO SLIM)	plant-type cell wall	cell wall organization	xyloglucan_biosynthesis_and_modification pathway	rhamnogalacturonan_ii_biosynthesis pathway	rhamnogalacturonan_i_biosynthesis pathway	putative glycosyltransferases involved in RG-II biosynthesis	Proteins containing GAUT by PANTHER	ERF043 target genes identified by DAP_seq	ERF037 target genes identified by DAP_seq	ERF035 target genes identified by ampDAP_seq	NST3p::ERF035-VP16 nst1 nst3 stem / nst1 nst3 stem upregulated genes	Average normalized expression among all tissues	Seedling.Hypocotyl..S.H.	Seedling.Meristem..S.M.	Seedling.Cotyledons..S.C.	Seedling.Root..S.R.	Root.Apex..R.A.	Root..R..	Leaf.Petiole.of.the.young.leaf..L.PET.y.	Leaf.Lamina.of.the.young.leaf..L.LAM.y.	Leaf.Petiole..intermediate.1..L.PET.i1.	Leaf.Lamina..intermediate.1..L.LAM.i1.	Leaf.Petiole..intermediate.2..L.PET.i2.	Leaf.Vein..intermediate.2..L.VN.i2.	Leaf.Lamina..intermediate.2..L.LAM.i2.	Leaf.Petiole.of.the.mature.leaf..L.PET.lg.	Leaf.Vein.of.the.mature.leaf..L.VN.lg.	Leaf.Lamina.of.the.mature.leaf..L.LAM.lg.	Leaf..mature..L.lg.	Leaf.Petiole.of.the.senescent.leaf..L.PET.sn.	Leaf.Vein.of.the.senescent.leaf..L.VN.sn.	Opened.Anthers..F.AN.	Carpels.of.the.mature.flower..F.CA.ad.
0.713113	AT3G50590	TWD40-1			Transducin/WD40 repeat-like superfamily protein (.1)		1	0	0	0	0	0	0	0	0	0	0	0	0	0	0	0	0	0	0	0	0	2752.19	0.808622	0.302064	0.646511	1.49623	1.63123	0.882015	0.844472	0.596404	0.901892	0.734943	0.936079	0.838785	0.656885	0.907215	0.992443	0.96737	0.672857	1.14241	0.914886	0.749733	0.686108
0.701025	AT4G28050	TET7		Senescence-associated protein homolog family	tetraspanin7 (.1)		2	0	0	0	0	0	0	0	0	0	0	0	0	0	0	0	0	0	0	0	0	463.323	0.990694	1.17382	1.28352	1.5609	2.0584	1.10206	1.84448	1.07161	1.38526	1.02411	1.02809	1.10839	0.956365	0.185256	0.197987	0.322686	0.247711	0.0491457	0.100416	0.45792	0.994144
0.723577	AT5G38880	44048			HAUS augmin-like complex subunit; augmin subunit 5		3	0	0	0	0	0	0	0	0	0	0	0	0	0	0	0	0	0	0	0	0	1013.28	0.823954	0.791607	0.803179	1.3584	1.35592	1.10862	1.0826	0.972892	1.0678	0.993108	0.952942	0.822727	0.78508	0.654222	0.685997	0.578033	0.516585	0.59236	0.614349	0.472142	1.02853
0.721169	AT1G75990				PAM domain (PCI/PINT associated module) protein (.1)		4	0	0	0	0	0	0	0	0	0	0	0	0	0	0	0	0	0	0	0	0	689.878	0.6182	1.50426	0.767572	1.72622	2.00939	1.25225	1.16045	0.988569	0.950351	0.852716	0.683447	0.771443	0.695191	0.518779	0.52958	0.52512	0.524942	0.73406	0.644723	0.434174	0.973081
0.849628	AT5G57460	TML			muniscin carboxy-terminal mu-like domain protein		5	0	0	0	0	0	0	0	0	0	0	0	0	0	0	0	0	0	0	0	0	1096.1	0.86062	1.12048	0.955405	1.33416	1.54624	0.951206	1.13727	1.01099	1.05568	1.06647	1.03636	1.11621	0.955951	0.687993	0.674566	0.667761	0.565282	0.794398	0.570477	0.679372	0.979318
0.725211	AT3G59920	GDI2,ATGDI2			RAB GDP dissociation inhibitor 2 (.1)		6	0	0	0	0	0	0	0	0	0	0	0	0	0	0	0	0	0	0	0	0	5604	0.484191	0.653097	0.499516	1.16987	1.42151	0.730524	0.677705	0.581094	0.645032	0.505916	0.634761	0.575766	0.453766	0.573135	0.533967	0.455444	0.508679	0.828897	0.591776	1.91228	0.677588
0.720248	AT1G71900	ENOR3L4			Protein of unknown function (DUF803) (.1)		7	0	0	0	0	0	0	0	0	0	0	0	0	0	0	0	0	0	0	0	0	572.666	1.03663	1.13239	1.1543	1.37972	1.61521	0.997672	1.30485	1.08061	1.31358	1.10083	1.05313	1.07509	0.950359	0.753433	0.810585	0.814778	0.693323	0.621877	0.653195	0.711915	0.870482
0.689188	AT5G46850				phosphatidylinositol-glycan biosynthesis class X-like protein		8	0	0	0	0	0	0	0	0	0	0	0	0	0	0	0	0	0	0	0	0	164.614	1.0978	1.33413	0.575714	1.01633	1.40103	0.922177	1.00548	0.718828	0.791903	0.645096	0.720965	0.823168	0.817036	0.875243	0.951174	0.923202	1.09292	0.652896	0.808326	0.732882	0.85599
0.703862	AT4G12590				Protein of unknown function DUF106, transmembrane (.1)		9	0	0	0	0	0	0	0	0	0	0	0	0	0	0	0	0	0	0	0	0	1692.01	0.796221	1.1392	0.689631	1.17889	1.41106	0.942035	1.05926	0.845824	0.935398	0.682399	0.788739	0.786924	0.73758	0.597872	0.661325	0.695235	0.774551	0.582442	0.751766	0.818736	0.718865
0.696752	AT1G76400	OST1b		Putative ribophorin I family	Ribophorin I (.1)		10	0	0	0	0	0	0	0	0	0	0	0	0	0	0	0	0	0	0	0	0	1550.46	0.585688	0.640752	0.595199	1.41601	1.59177	0.855367	1.02108	0.707498	0.858085	0.65175	0.705576	0.730208	0.652947	0.549152	0.577873	0.584397	0.486154	0.472896	0.576142	0.265631	0.841513
0.723812	AT4G10840	KLCR1			Tetratricopeptide repeat (TPR)-like superfamily protein (.1), Tetratricopeptide repeat (TPR)-like superfamily protein (.2)		11	0	0	0	0	0	0	0	0	0	0	0	0	0	0	0	0	0	0	0	0	2484.49	0.9423	0.447665	0.936458	1.75906	2.03526	1.0887	0.912884	0.831544	0.991353	0.93693	1.03467	0.961966	0.842225	0.739689	0.631171	0.577297	0.525932	0.957924	0.549802	0.592747	0.941684
0.711954	AT1G14710				hydroxyproline-rich glycoprotein family protein (.1.2)		12	0	0	0	0	0	0	0	0	0	0	0	0	0	0	0	0	0	0	0	0	1960.89	0.839104	0.791678	1.27169	1.36472	1.26446	0.980362	1.21845	0.852572	0.999143	0.858313	0.873687	0.808715	0.786381	0.657371	0.475872	0.395048	0.400216	0.552742	0.427552	0.227004	0.983657
0.717451	AT3G09300	ORP3B			OSBP(oxysterol binding protein)-related protein 3B (.1)		13	0	0	0	0	0	0	0	0	0	0	0	0	0	0	0	0	0	0	0	0	1436.16	0.571271	0.742936	0.742375	2.35208	2.86484	1.25496	0.881001	0.721493	0.815849	0.69951	0.731371	0.775329	0.693295	0.549631	0.515938	0.57485	0.536723	0.672885	0.491763	0.466365	0.667825
0.720378	AT2G07360	TASH3			SH3 domain-containing protein (.1.2)		14	0	0	0	0	0	0	0	0	0	0	0	0	0	0	0	0	0	0	0	0	2165.71	0.998393	0.520522	0.795331	1.50919	1.63488	1.04727	1.02615	0.902258	1.07354	0.968213	1.05052	0.96709	0.827549	0.945526	0.945351	0.867476	0.711483	0.991261	0.751462	1.20632	0.986075
0.703733	AT1G05520	AtSEC23B			Sec23/Sec24 protein transport family protein (.1)		15	0	0	0	0	0	0	0	0	0	0	0	0	0	0	0	0	0	0	0	0	1412.75	0.651732	0.511061	0.635607	1.7392	1.75564	0.923603	0.928936	0.59706	0.812544	0.607897	0.77721	0.765938	0.62582	0.742636	0.722642	0.741374	0.614232	0.873581	0.692897	0.739115	0.855321
0.714138	AT3G08670				serine/arginine repetitive matrix-like protein		16	0	0	0	0	0	0	0	0	0	0	0	0	0	0	0	0	0	0	0	0	784.383	0.981456	0.22471	0.589007	1.26035	1.17715	0.838346	0.548283	0.452569	0.74591	0.498552	1.01282	0.763622	0.429331	0.740591	0.833756	0.81688	0.675242	0.369256	0.304876	0.763726	0.529604
0.709647	AT1G10120	bHLH074, CIB4	bHLH	basic Helix-Loop-Helix (bHLH) Transcription Factor family, bHLH Transcription Factor family	basic helix-loop-helix (bHLH) DNA-binding superfamily protein (.1)		17	0	0	0	0	0	0	0	0	0	0	0	0	0	0	0	0	0	0	0	0	923.693	0.317918	0.531641	0.696396	1.18965	1.37902	1.12949	0.698013	0.914043	0.87748	0.857672	0.601347	0.550654	0.574524	0.227332	0.324469	0.294369	0.30811	0.146922	0.217592	0.094579	0.731801
0.70135	AT3G07140				GPI transamidase component Gpi16 subunit family protein (.1.2)		18	0	0	0	0	0	0	0	0	0	0	0	0	0	0	0	0	0	0	0	0	661.669	0.876705	0.961549	0.873701	1.41825	1.5654	1.03658	1.49147	0.912297	1.19252	0.89289	1.10426	1.07887	0.909187	1.11306	1.15212	1.2291	0.931737	0.872725	0.894404	0.452684	0.87092
0.703801	AT1G04690	KAB1,KV-BETA1			potassium channel beta subunit 1 (.1)		19	0	0	0	0	0	0	0	0	0	0	0	0	0	0	0	0	0	0	0	0	2471.94	0.805625	1.72692	0.683864	1.06012	1.24708	0.734973	0.984196	0.862288	0.904254	0.775648	0.894251	0.921566	0.923686	0.68175	0.75562	0.770978	0.827568	0.845985	0.80894	0.567146	0.926837
0.701486	AT2G45010				PLAC8 family protein (.1.2)		20	0	0	0	0	0	0	0	0	0	0	0	0	0	0	0	0	0	0	0	0	502.326	0.491062	1.09769	0.596649	1.27772	1.3888	1.04809	0.725173	0.671671	0.819745	0.629168	0.988447	1.12789	0.904938	0.630089	0.568307	0.683569	0.72557	1.33269	1.05586	0.74535	0.723771
0.705801	AT3G26780	MEF14			Phosphoglycerate mutase family protein (.1)		21	0	0	0	0	0	0	0	0	0	0	0	0	0	0	0	0	0	0	0	0	1121.53	1.13355	1.62705	1.27597	2.00501	1.95538	1.46243	1.56904	1.03012	1.56845	1.09038	1.35839	1.25287	1.07743	0.832287	0.756571	0.79984	0.707345	0.77963	0.699413	0.419151	0.788799
0.71925	AT5G42660				Protein of unknown function (DUF616) (.1)		22	0	0	0	0	0	0	0	0	0	0	0	0	0	0	0	0	0	0	0	0	479.051	0.771438	0.70832	0.665204	1.10803	1.23869	0.937687	0.793656	0.872871	0.865976	0.812795	0.852772	0.858833	0.803088	0.727893	0.706519	0.80938	0.840142	0.671154	0.656527	0.529726	0.789461
0.717061	AT2G34250			Putative protein transport protein SEC61 alpha subunit family	SecY protein transport family protein (.1.2)		23	0	0	0	0	0	0	0	0	0	0	0	0	0	0	0	0	0	0	0	0	9409.2	0.411392	1.3212	0.5935	1.60333	1.73217	1.01428	0.987148	0.695669	0.830773	0.688982	0.602779	0.649	0.599464	0.54921	0.553517	0.57342	0.450324	0.803345	0.759399	0.787877	0.769617
0.694296	AT5G55940	emb2731			Uncharacterised protein family (UPF0172) (.1)		24	0	0	0	0	0	0	0	0	0	0	0	0	0	0	0	0	0	0	0	0	1027.36	0.551448	2.4019	0.581155	1.16509	1.42201	1.08403	0.934965	0.805468	0.734451	0.644794	0.628683	0.574419	0.628183	0.518442	0.510332	0.536528	0.550265	0.545232	0.51445	0.404931	0.703245
0.839553	AT5G02410	ALG10			DIE2/ALG10 family (.1)		25	0	0	0	0	0	0	0	0	0	0	0	0	0	0	0	0	0	0	0	0	309.873	0.743561	0.504933	0.588738	1.65653	2.08448	1.27149	1.24708	0.799851	1.26453	0.794184	1.12816	1.32139	1.01275	0.764211	0.844708	0.949057	0.718234	0.617256	0.711677	0.443031	0.763602
0.838786	AT2G40316				autophagy-like protein		26	0	0	0	0	0	0	0	0	0	0	0	0	0	0	0	0	0	0	0	0	458.743	0.825285	1.29649	0.963216	1.27644	1.45097	1.20632	1.18204	0.892341	1.02801	0.91859	0.897563	0.903275	0.902276	0.659881	0.686081	0.789699	0.789432	0.460625	0.586201	0.607588	0.838898
0.70979	AT4G29680				Alkaline-phosphatase-like family protein (.1)		27	0	0	0	0	0	0	0	0	0	0	0	0	0	0	0	0	0	0	0	0	1298.42	0.517049	1.22028	0.623144	1.30841	1.45321	0.748247	1.04486	0.623768	0.760068	0.52057	0.692059	0.629193	0.531569	0.535929	0.489668	0.385927	0.38761	0.376692	0.374803	0.221073	1.40107
0.815564	AT2G45540	BCHC2			WD-40 repeat family protein / beige-related (.1.2)		28	0	0	0	0	0	0	0	0	0	0	0	0	0	0	0	0	0	0	0	0	2844.3	1.10742	0.266765	0.88505	2.22286	2.18986	1.14141	0.981719	0.719326	1.17733	0.921227	1.38207	1.09091	0.829888	1.00717	1.04038	0.926224	0.657884	1.03368	0.863668	0.53239	0.779095
0.814191	AT3G01780	TPLATE		Group II family	ARM repeat superfamily protein (.1)		29	0	0	0	0	0	0	0	0	0	0	0	0	0	0	0	0	0	0	0	0	1534.02	0.683261	0.321965	0.797726	1.84263	1.82284	1.03276	0.800423	0.693709	0.808294	0.766965	0.946814	0.883334	0.753056	0.753869	0.753149	0.662952	0.60106	0.834208	0.567757	1.05764	0.996545
0.813234	AT2G17980	ATSLY1		SEC1 Proteins;SLY1 Gene family	Sec1/munc18-like (SM) proteins superfamily (.1)		30	0	0	0	0	0	0	0	0	0	0	0	0	0	0	0	0	0	0	0	0	1344.87	0.529428	0.976996	0.666809	1.52899	1.72648	0.893775	0.868201	0.762743	0.812505	0.716916	0.801432	0.803869	0.747337	0.784111	0.819683	0.813002	0.682716	0.911581	0.676672	1.05482	0.926664
0.804188	AT5G11280				tail fiber		31	0	0	0	0	0	0	0	0	0	0	0	0	0	0	0	0	0	0	0	0	757.607	0.624952	2.08142	0.694262	1.22861	1.61634	0.906229	1.07134	0.72923	0.746969	0.546209	0.671368	0.571573	0.575242	0.53613	0.555302	0.584436	0.635645	0.567449	0.590771	0.702861	0.715013
0.793084	AT5G18520	Cand7			Lung seven transmembrane receptor family protein (.1)		32	0	0	0	0	0	0	0	0	0	0	0	0	0	0	0	0	0	0	0	0	2467.2	0.886279	0.644494	0.862355	1.56025	1.76244	1.03927	0.844055	0.609557	0.779806	0.657578	0.785691	0.807124	0.718394	0.672498	0.668929	0.672573	0.643399	0.897818	0.777682	0.790809	0.751892
0.786595	AT5G61970				signal recognition particle-related / SRP-related (.1)		33	0	0	0	0	0	0	0	0	0	0	0	0	0	0	0	0	0	0	0	0	1213.32	0.66279	1.12099	0.835765	1.77876	1.90352	1.1266	1.0548	0.981186	1.09209	0.95163	0.907622	0.899928	0.819772	0.701112	0.705857	0.732565	0.595675	0.703388	0.647272	0.726885	0.748302
0.786191	AT5G56360	PSL4		Single gene-encoded CBPs family	calmodulin-binding protein (.1)		34	0	0	0	0	0	0	0	0	0	0	0	0	0	0	0	0	0	0	0	0	2260.49	0.528032	0.594184	0.501527	1.5465	1.62552	0.940477	0.893974	0.703852	0.973576	0.689003	0.699318	0.629858	0.560854	0.550921	0.472273	0.424456	0.428477	0.536699	0.435102	1.04532	1.01001
0.781665	AT1G12850				Phosphoglycerate mutase family protein (.1)		35	0	0	0	0	0	0	0	0	0	0	0	0	0	0	0	0	0	0	0	0	779.392	1.11179	1.20572	1.50171	1.4782	1.47006	1.12613	1.56564	1.33358	1.48366	1.37223	1.19333	1.20568	1.18789	0.859396	0.931427	0.966509	0.774089	0.812191	0.650667	0.699228	0.840855
0.774337	AT4G33945				ARM repeat superfamily protein (.1)		36	0	0	0	0	0	0	0	0	0	0	0	0	0	0	0	0	0	0	0	0	660.123	0.847277	1.43642	0.602974	1.38125	1.63248	1.12577	0.905373	0.746082	0.947885	0.712411	0.796197	0.746717	0.728106	0.642005	0.648089	0.594834	0.562701	0.758869	0.89509	0.623899	0.725957
0.760091	AT5G49945				Protein of unknown function (DUF1682) (.1)		37	0	0	0	0	0	0	0	0	0	0	0	0	0	0	0	0	0	0	0	0	429.206	0.799976	0.729089	0.701054	1.74698	1.99637	1.30059	1.20369	0.905317	1.23096	0.840424	1.07031	1.17591	1.12712	0.89456	0.840157	0.964621	0.890734	0.713021	0.622205	0.368316	0.936891
0.759836	AT5G08160	PK3,ATPK3			serine/threonine protein kinase 3 (.1.2)		38	0	0	0	0	0	0	0	0	0	0	0	0	0	0	0	0	0	0	0	0	1173.85	0.722789	1.42044	0.586336	1.80033	2.01645	1.18916	0.815335	0.585754	0.762338	0.590173	0.785447	0.829803	0.808251	0.487038	0.439234	0.533253	0.464418	0.749536	0.634153	0.985223	0.659648
0.751729	AT2G18030	MSRA5			Peptide methionine sulfoxide reductase family protein (.1.2)		39	0	0	0	0	0	0	0	0	0	0	0	0	0	0	0	0	0	0	0	0	361.948	1.09841	2.00778	0.759322	1.435	1.78911	1.39167	1.13845	0.872532	1.08047	0.738132	1.03945	0.968498	0.858398	0.751658	0.834601	0.914642	0.78844	0.676917	0.832946	0.873516	0.629866
0.748381	AT2G27460	AtSEC23D			sec23/sec24 transport family protein (.1)		40	0	0	0	0	0	0	0	0	0	0	0	0	0	0	0	0	0	0	0	0	599.549	0.752031	0.628846	0.735026	1.47514	1.64272	0.90345	0.92754	0.740115	0.899127	0.739405	0.830855	0.797593	0.671245	0.765667	0.78743	0.748101	0.746309	0.65324	0.623906	0.367752	0.946746
0.747683	AT4G09630				Protein of unknown function (DUF616) (.1)		41	0	0	0	0	0	0	0	0	0	0	0	0	0	0	0	0	0	0	0	0	783.29	0.680595	0.517433	0.980023	2.24559	2.39216	1.30112	0.816057	0.911505	1.07588	1.16957	1.00598	1.04424	1.00228	0.638893	0.672378	0.748803	0.648464	0.880242	0.685442	0.435506	0.770483
0.744998	AT1G14830	DL1C,DRP1C,ADL5,ADL1C			DYNAMIN-like 1C (.1)		42	0	0	0	0	0	0	0	0	0	0	0	0	0	0	0	0	0	0	0	0	2276.46	0.714054	0.755221	0.655164	2.2198	2.43397	1.15	0.963756	0.793742	1.01087	0.763767	0.841594	0.708256	0.604551	0.681716	0.649249	0.524683	0.446591	0.858216	0.601681	1.56064	0.893433
0.741049	AT3G63460	SEC31B,EMB2221			transducin family protein / WD-40 repeat family protein (.1.2.3)		43	0	0	0	0	0	0	0	0	0	0	0	0	0	0	0	0	0	0	0	0	4854	0.599212	0.430696	0.686765	1.8059	1.82511	0.918883	0.900124	0.620313	0.935532	0.737227	0.783237	0.747668	0.614091	0.638483	0.644819	0.660528	0.464581	0.889609	0.711392	0.996743	0.744354
0.738064	AT3G09090	DEX1			defective in exine formation protein (DEX1) (.1), defective in exine formation protein (DEX1) (.2), defective in exine formation protein (DEX1) (.3)		44	0	0	0	0	0	0	0	0	0	0	0	0	0	0	0	0	0	0	0	0	1400.65	0.734775	0.999323	0.865228	1.52022	1.56279	0.903995	1.08777	0.915029	1.09604	0.996443	0.896325	0.947116	0.821786	0.879275	0.889793	0.872116	0.730269	0.90714	0.741401	0.555413	1.05063
0.733468	AT3G17900				heat-inducible transcription repressor		45	0	0	0	0	0	0	0	0	0	0	0	0	0	0	0	0	0	0	0	0	1315.12	0.674692	0.383439	0.606225	1.43289	1.46909	0.920811	0.80253	0.588492	0.838462	0.656229	0.87481	0.802638	0.645323	0.720845	0.794928	0.836387	0.603222	0.7736	0.637495	0.841433	0.769217
0.732884	AT5G11640				Thioredoxin superfamily protein (.1)		46	0	0	0	0	0	0	0	0	0	0	0	0	0	0	0	0	0	0	0	0	412.278	0.898572	1.24828	0.666625	1.47563	1.59857	1.38412	0.965871	0.923096	1.14945	0.725703	0.836184	0.719272	0.814299	0.613425	0.542822	0.571852	0.568046	0.581024	0.774144	0.454073	0.806083
0.731981	AT5G19690	STT3A		Oligosaccharyl transferase STT3-like family	staurosporin and temperature sensitive 3-like A (.1)		47	0	0	0	0	0	0	0	0	0	0	0	0	0	0	0	0	0	0	0	0	3629.84	0.469726	1.00778	0.649783	1.72652	1.83692	1.04629	1.41947	0.869602	1.28463	0.932223	0.902143	0.86321	0.785864	0.669706	0.625255	0.638649	0.512306	0.749761	0.774685	0.206295	1.01461
0.73082	AT5G63510	GAMMA CAL1,GAMMACAL1			gamma carbonic anhydrase like 1 (.1.2)		48	0	0	0	0	0	0	0	0	0	0	0	0	0	0	0	0	0	0	0	0	1297.8	0.609896	2.32263	0.877203	1.1813	1.4596	0.92991	1.30631	0.888974	0.921146	0.804609	0.782595	0.789139	0.910208	0.427532	0.365599	0.384214	0.429026	0.404946	0.380002	0.551346	0.872694
0.730325	AT1G71220	EBS1,UGGT,PSL2		Glycosyltransferase- family 24 family	UDP-glucose:glycoprotein glucosyltransferases;transferases, transferring hexosyl groups;transferases, transferring glycosyl groups (.1.2)		49	0	0	0	0	0	0	0	0	0	0	0	0	0	0	0	0	0	0	0	0	2733.66	0.572815	0.670977	0.670395	1.93005	2.27849	1.04525	1.21095	0.935915	1.24826	0.974236	0.954535	0.910924	0.799403	0.812442	0.792048	0.828786	0.594018	0.909261	0.908155	0.194791	1.03991
0.729451	AT3G27325				hydrolases, acting on ester bonds (.1.2)		50	0	0	0	0	0	0	0	0	0	0	0	0	0	0	0	0	0	0	0	0	909.973	0.723866	0.336638	0.719914	2.20708	1.8102	1.20036	1.10504	0.719591	1.1275	0.814107	1.02209	0.883755	0.745883	0.859874	0.83079	0.863021	0.764418	0.888819	0.877357	0.585174	0.634733
0.727092	AT4G01395				conserved oligomeric Golgi complex subunit 4		51	0	0	0	0	0	0	0	0	0	0	0	0	0	0	0	0	0	0	0	0	1395.66	0.69273	0.603088	0.658668	1.42158	1.52721	0.962599	0.864391	0.741858	0.852163	0.733699	0.884489	0.908288	0.746284	0.619944	0.624968	0.705719	0.573413	0.743968	0.58404	1.72585	0.693873
0.726889	AT5G57020	NMT1,ATNMT1		Protein N-Myristoyltransferase family	myristoyl-CoA:protein N-myristoyltransferase (.1)		52	0	0	0	0	0	0	0	0	0	0	0	0	0	0	0	0	0	0	0	0	1834.96	0.453516	1.27698	0.74243	1.39083	1.67999	0.881058	1.30169	0.767296	0.877572	0.743603	0.652937	0.636791	0.612506	0.48489	0.488276	0.447678	0.463181	0.529126	0.508618	0.623461	0.761026
0.726134	AT2G20360				NAD(P)-binding Rossmann-fold superfamily protein (.1)		53	0	0	0	0	0	0	0	0	0	0	0	0	0	0	0	0	0	0	0	0	3718.6	0.558138	1.22782	0.931818	1.36587	1.62974	0.867113	1.20643	1.01032	0.937846	0.914957	0.839792	0.877462	0.860191	0.527593	0.448284	0.439609	0.454824	0.44823	0.420386	0.77416	0.8878
0.704361	AT1G73930				polarity axis stabilization protein		54	0	0	0	0	0	0	0	0	0	0	0	0	0	0	0	0	0	0	0	0	801.081	0.641794	0.847159	0.841434	1.06796	1.08909	0.796754	0.899945	0.937173	0.799283	0.86375	0.673232	0.683966	0.706711	0.472594	0.468899	0.535287	0.414319	0.419546	0.4321	2.5602	0.847129
0.66031	AT1G13980	MIZ2, GN,VAN7,EMB30			sec7 domain-containing protein (.1.2)		55	0	0	0	0	0	0	0	0	0	0	1	0	0	0	0	0	0	0	0	0	1374.94	1.01533	0.521003	0.592776	1.14932	1.34608	0.868708	0.993771	0.615225	0.75235	0.628907	0.828532	0.66631	0.567202	0.826603	0.952445	0.905154	0.756334	0.686288	0.695711	1.96668	0.796664
0.716239	AT5G50420				O-fucosyltransferase family protein (.1)		56	0	0	0	0	0	0	0	0	0	0	0	0	0	0	1	0	0	0	0	0	384.259	1.14986	0.740784	1.25166	1.55354	1.75572	1.24622	1.04351	1.10068	1.24124	1.25895	1.46444	1.431	1.42718	0.654165	0.68736	0.801677	0.631666	0.296289	0.34386	0.270657	0.724753
0.601969	AT3G51160	MUR1,GMD2,MUR_1			NAD(P)-binding Rossmann-fold superfamily protein (.1)	Suppression of Arabidopsis GGLT1 affects growth by reducing the L-galactose content and borate cross-linking of rhamnogalacturonan-II. Plant J (2018); Boron-bridged RG-II and calcium are required to maintain the pectin network of the Arabidopsis seed mucilage ultrastructure. Plant Mol Biol (2017); Altered lignification in mur1-1 a mutant deficient in GDP-L-fucose synthesis with reduced RG-II cros…	57	0	0	0	0	1	0	0	0	0	0	0	0	0	0	0	0	0	0	0	0	1600.66	0.631107	0.833823	0.622418	2.73417	3.16061	1.52733	0.870938	0.540455	0.835485	0.498624	0.795423	0.666206	0.586874	0.570711	0.459459	0.409028	0.331379	1.36452	0.80223	1.13316	0.856646
0.842598	AT2G01970			Putative endosomal protein family	Endomembrane protein 70 protein family (.1)		58	1	1	1	0	0	0	0	0	1	1	0	0	0	0	0	0	0	0	0	0	2217.09	0.72706	0.715923	0.690339	1.4382	1.54294	0.983783	1.12794	0.644783	0.951128	0.642047	0.813147	0.76398	0.620738	0.769793	0.845686	0.834404	0.680303	1.04429	1.03749	1.16898	0.81063
0.774402	AT5G10840	TMN8, EMP1		Putative endosomal protein family	Endomembrane protein 70 protein family (.1)		59	0	1	1	0	0	0	0	0	1	1	0	0	0	0	0	0	0	0	0	1	2556.98	0.712398	1.04504	0.992839	2.24304	2.28731	1.22757	1.40296	0.922412	1.41518	1.01584	1.22572	1.22616	1.0316	0.710627	0.62503	0.603659	0.454309	0.963894	0.862095	0.361184	1.15179
0.677605	AT3G08550	KOB1,ABI8,ELD1			elongation defective 1 protein / ELD1 protein (.1)		60	0	1	1	0	0	1	0	0	1	1	0	0	0	0	0	0	0	0	0	0	880.818	1.152	0.618515	0.903789	1.59117	1.76575	1.22912	1.02133	0.872304	1.06732	0.886982	1.05225	1.12816	0.94694	0.724764	0.764021	0.779673	0.787079	0.688679	0.716245	0.972937	1.03832
0.745954	AT4G21150	HAP6,RPN2			ribophorin II (RPN2) family protein (.1), ribophorin II (RPN2) family protein (.2), ribophorin II (RPN2) family protein (.3)		61	0	0	1	0	0	0	0	0	1	1	0	0	0	0	0	0	0	0	0	0	3282.35	0.54643	1.02717	0.636645	1.62201	2.25067	1.02692	1.106	0.746578	0.999181	0.720482	0.712078	0.72275	0.620983	0.595611	0.638443	0.681232	0.516927	0.599651	0.719772	0.187577	0.800261
0.716629	AT3G62360				Carbohydrate-binding-like fold (.1)		62	0	0	1	0	0	0	0	0	1	1	0	0	0	0	0	0	0	0	0	0	2876.41	0.625745	0.663891	0.651949	2.34239	2.65048	1.23086	1.04732	0.779672	1.07408	0.850876	0.854393	0.803244	0.686148	0.615458	0.616102	0.597737	0.476918	0.575351	0.52309	0.18657	0.950171
0.705491	AT5G66680	DGL1			dolichyl-diphosphooligosaccharide-protein glycosyltransferase 48kDa subunit family protein (.1)		63	0	0	1	0	0	0	0	0	1	1	0	0	0	0	0	0	0	0	0	0	2849.46	0.473431	1.11475	0.638161	1.5882	1.71841	1.0466	1.20621	0.793501	0.942688	0.735292	0.668107	0.629583	0.60336	0.544898	0.51092	0.487499	0.441424	0.641845	0.606085	0.243813	1.25936
0.641585	AT5G20080				FAD/NAD(P)-binding oxidoreductase (.1)		64	0	0	1	0	0	0	0	0	1	1	0	0	0	0	0	0	0	0	0	0	1938.04	0.567863	1.65747	0.834361	1.48872	2.03233	1.08378	1.30643	0.910479	1.09362	0.776241	1.03604	0.982407	0.858057	0.457914	0.400284	0.379361	0.45295	0.427199	0.625604	0.442189	0.754158
0.68934	AT2G47470	UNE5,ATPDI11,ATPDIL2-1,MEE30			thioredoxin family protein (.1.2.3.4)		65	0	0	0	0	0	0	0	0	1	1	0	0	0	0	0	0	0	0	0	0	5934.12	0.357977	1.23226	0.554574	1.10953	1.37894	0.851513	0.842018	0.805299	0.766411	0.676465	0.494144	0.459015	0.48334	0.355281	0.320494	0.349955	0.33219	0.51541	0.638355	0.285326	0.975689
0.714545	AT1G25490	RCN1,REGA,PR65,EER1,ATBBETABETA			ARM repeat superfamily protein (.1)		66	0	0	0	0	0	0	0	0	1	0	0	0	0	0	0	0	0	0	0	0	3116.79	0.790854	1.07629	0.839979	1.2602	1.55233	0.768211	0.927885	0.746732	0.852729	0.780116	0.76674	0.765868	0.726224	0.557419	0.551079	0.510522	0.42695	0.636472	0.63202	1.49357	0.727401
0.686786	AT5G07350	Tudor1,TSN1,AtTudor1			TUDOR-SN protein 1 (.1.2)		67	0	0	0	0	0	0	0	0	1	0	0	0	0	0	0	0	0	0	0	0	4173.12	0.458806	0.74874	0.656597	2.52204	2.767	1.2616	0.988572	0.824214	0.945398	0.780566	0.756643	0.659537	0.592364	0.583804	0.511451	0.471058	0.349538	0.797511	0.530681	0.72174	0.691877
0.674588	AT3G08580	AAC1		"ADP, ATP carrier-like Protein family" family	ADP/ATP carrier 1 (.1.2)		68	0	0	0	0	0	0	0	0	1	0	0	0	0	0	0	0	0	0	0	0	27989.6	0.559386	1.65127	1.18059	1.89917	2.15839	1.05705	1.26828	0.790022	1.01326	0.863643	0.916429	0.915947	0.90796	0.454845	0.409613	0.401996	0.372837	0.5641	0.506183	1.25206	0.754433
0.669695	AT3G05230				Signal peptidase subunit (.1.2)		69	0	0	0	0	0	0	0	0	1	0	0	0	0	0	0	0	0	0	0	0	521.917	0.58516	2.20507	0.540206	1.10882	1.45304	1.21763	0.859835	0.787394	0.830113	0.599092	0.731685	0.682939	0.641242	0.458132	0.436368	0.424966	0.414543	0.558441	0.716708	0.876788	0.938569
0.660726	AT5G60640	PDIL1-4,ATPDI2,ATPDIL1-4			PDI-like 1-4 (.1.2.3)		70	0	0	0	0	0	0	0	0	1	0	0	0	0	0	0	0	0	0	0	0	4570.43	0.589338	0.56177	0.490138	1.05989	1.32204	0.74883	0.796113	0.653027	0.754326	0.565559	0.712065	0.66064	0.578281	0.852148	0.837606	0.724696	0.776928	0.679159	0.691602	0.141084	0.809733
0.631722	AT1G13320	PP2AA3,PR65			protein phosphatase 2A subunit A3 (.1.2.3)		71	0	0	0	0	0	0	0	0	1	0	0	0	0	0	0	0	0	0	0	0	1696.39	0.802157	1.1407	1.03702	1.1754	1.48	0.843205	0.965898	0.969482	0.867441	0.923582	0.95899	0.927287	0.873348	0.741346	0.706701	0.6978	0.666956	0.742551	0.702655	1.12807	0.871384
0.629274	AT3G52930	FBA8,AtFBA8		Fructose-bisphosphate aldolase family	Aldolase superfamily protein (.1)		72	0	0	0	0	0	1	0	0	1	0	0	0	0	0	0	0	0	0	0	0	10859.1	0.692294	1.82348	0.805097	3.7268	3.9037	2.23194	1.31178	0.669933	0.9103	0.597612	0.755306	0.645538	0.534691	0.510251	0.423539	0.315303	0.367132	0.778703	0.575916	0.557792	0.652782
0.76008	AT4G38040				Exostosin family protein (.1)		73	0	1	1	0	0	0	0	0	0	0	0	1	1	1	0	0	0	0	0	0	572.006	0.774025	0.380645	0.820122	0.904036	1.0417	0.747911	0.661049	0.700273	0.80032	0.81921	0.838398	0.878913	0.929582	0.526538	0.548847	0.629022	0.504324	0.547756	0.505915	0.56728	0.931909
0.67625	AT5G16890				Exostosin family protein (.1)		74	0	0	1	0	0	0	0	0	0	0	0	1	1	1	0	0	0	0	0	0	293.527	0.883474	0.462406	0.593272	1.22544	1.12684	0.987325	0.780947	0.847116	0.958757	0.697717	0.88292	0.689122	0.671324	0.660557	0.724713	0.783615	0.729169	0.511994	0.599145	0.779504	0.919344
0.600031	AT1G34270				Exostosin family protein (.1)		75	0	0	1	0	0	0	0	0	0	0	0	1	1	1	0	0	0	0	0	0	251.996	1.21195	0.632124	0.714553	1.31272	1.40375	1.07064	0.849194	0.815399	1.07721	0.802674	1.07008	0.997524	0.885399	0.729887	0.743733	0.834524	0.720095	0.802396	0.620346	0.313663	0.973269
0.761147	AT1G18580	GAUT11			galacturonosyltransferase 11 (.1)	Identification of Key Enzymes for Pectin Synthesis in Seed Mucilage. Plant Physiol (2018); Arabidopsis thaliana T-DNA mutants implicate GAUT genes in the biosynthesis of pectin and xylan in cell walls and seed testa. Mol Plant (2009); Functional identification of an Arabidopsis pectin biosynthetic homogalacturonan galacturonosyltransferase. Proc Natl Acad Sci U S A (2006)	76	1	0	1	0	1	1	1	0	0	0	0	1	0	0	0	1	0	0	0	0	483.121	1.20258	0.682843	0.841051	1.71415	1.83304	1.264	0.980487	0.609007	0.885663	0.66639	0.979278	0.945091	0.733739	0.823283	1.01811	0.935188	0.733546	0.759763	0.781966	0.396101	0.821331
0.730264	AT2G20810	GAUT10,LGT4		Glycosyltransferase- family 8 family	galacturonosyltransferase 10 (.1)	Quantitative Early Auxin Root Proteomics Identifies GAUT10, a Galacturonosyltransferase, as a Novel Regulator of Root Meristem Maintenance. Mol Cell Proteomics (2019); Identification of Key Enzymes for Pectin Synthesis in Seed Mucilage. Plant Physiol (2018); Functional identification of an Arabidopsis pectin biosynthetic homogalacturonan galacturonosyltransferase. Proc Natl Acad Sci U S A (2006)	77	1	1	1	0	1	1	1	0	0	0	1	1	0	0	0	1	0	0	0	0	572.477	0.79075	0.76231	0.889804	1.25265	1.30464	0.729216	1.04157	0.741595	0.862617	0.83473	0.761553	0.747834	0.792227	0.651942	0.636802	0.6242	0.498491	0.615718	0.620902	0.71215	0.856837
0.770493	AT2G38650	GAUT7,LGT7		Glycosyltransferase- family 8 family	galacturonosyltransferase 7 (.1.2)	Mutations in the Pectin Methyltransferase QUASIMODO2 Influence Cellulose Biosynthesis and Wall Integrity in Arabidopsis thaliana. Plant Cell (2020); A two-phase model for the non-processive biosynthesis of homogalacturonan polysaccharides by the GAUT1:GAUT7 complex. J Biol Chem (2018); Galacturonosyltransferase (GAUT)1 and GAUT7 are the core of a plant cell wall pectin biosynthetic homogalacturon…	78	1	1	1	0	1	1	1	1	0	0	1	1	0	0	1	1	0	0	0	0	1521.92	1.0746	0.741948	1.29678	1.76085	1.83895	1.32343	1.1467	1.05855	1.30597	1.16679	1.2408	1.2323	1.14062	0.595704	0.539865	0.574304	0.476416	0.392591	0.396799	0.344415	0.842005
0.624617	AT5G47780	GAUT4		Glycosyltransferase- family 8 family	galacturonosyltransferase 4 (.1)	Galacturonosyltransferase 4 silencing alters pectin composition and carbon partitioning in tomato. J Exp Bot (2013); Arabidopsis thaliana T-DNA mutants implicate GAUT genes in the biosynthesis of pectin and xylan in cell walls and seed testa. Mol Plant (2009); Functional identification of an Arabidopsis pectin biosynthetic homogalacturonan galacturonosyltransferase. Proc Natl Acad Sci U S A (2006)	79	1	0	1	0	1	1	1	1	0	0	1	1	0	0	1	1	0	0	0	0	2064.63	1.24071	0.445571	0.954763	0.832423	0.823673	0.745952	0.768802	0.730736	0.922943	0.813146	1.07654	0.973538	0.856956	0.66443	0.667219	0.775465	0.69223	0.446886	0.422295	0.467465	0.969324
0.732851	AT3G61130	GAUT1,LGT1		Glycosyltransferase- family 8 family	galacturonosyltransferase 1 (.1)	Mutations in the Pectin Methyltransferase QUASIMODO2 Influence Cellulose Biosynthesis and Wall Integrity in Arabidopsis thaliana. Plant Cell (2020); A two-phase model for the non-processive biosynthesis of homogalacturonan polysaccharides by the GAUT1:GAUT7 complex. J Biol Chem (2018); Molecular analysis of a family of Arabidopsis genes related to galacturonosyltransferases. Plant Physiol (2011);…	80	1	1	1	0	1	1	1	0	0	0	0	1	0	0	1	1	1	1	1	1	2421.48	1.03548	0.602559	1.23186	1.33628	1.52558	0.876242	1.08707	0.929126	1.32654	1.21226	1.17962	1.28059	1.21204	0.525687	0.544072	0.582482	0.50247	0.469046	0.469579	1.44312	0.748523
0.649527	AT3G02350	GAUT9		Glycosyltransferase- family 8 family	galacturonosyltransferase 9 (.1)	Cotton GalT1 encoding a putative glycosyltransferase is involved in regulation of cell wall pectin biosynthesis during plant development. PLoS One (2013); Functional identification of an Arabidopsis pectin biosynthetic homogalacturonan galacturonosyltransferase. Proc Natl Acad Sci U S A (2006)	81	1	1	1	0	1	1	1	1	0	0	0	1	0	0	0	1	1	0	0	0	1732.96	1.01099	0.790832	0.915326	1.9668	1.84991	1.13041	0.722522	0.626068	0.838072	0.747005	0.977885	1.02047	0.912071	0.830951	0.741982	0.718151	0.586652	1.01963	0.684603	0.717771	0.653553
0.733057	AT3G25140	QUA1,GAUT8		Glycosyltransferase- family 8 family	Nucleotide-diphospho-sugar transferases superfamily protein (.1)	Mutations in the Pectin Methyltransferase QUASIMODO2 Influence Cellulose Biosynthesis and Wall Integrity in Arabidopsis thaliana. Plant Cell (2020); The organization pattern of root border-like cells of Arabidopsis is dependent on cell wall homogalacturonan. Plant Physiol (2009); Homogalacturonan synthesis in Arabidopsis thaliana requires a Golgi-localized protein with a putative methyltransferas…	82	1	1	1	0	1	1	1	1	0	0	0	1	1	1	1	1	1	0	0	1	2180.55	1.35708	1.01537	0.734504	1.26526	1.37835	0.910399	1.14811	0.697754	1.09613	0.725855	1.08003	0.97852	0.804703	0.98724	0.98171	0.658894	0.641559	0.763969	0.615342	0.583792	0.962294
0.777077	AT5G65810	CGR3			transmembrane protein; cotton Golgi-related 3	CGR2 and CGR3 have critical overlapping roles in pectin methylesterification and plant growth in Arabidopsis thaliana. Plant J (2015); CGR3: a Golgi-localized protein influencing homogalacturonan methylesterification. Mol Plant (2011)	83	1	1	1	0	1	1	0	1	0	0	0	0	0	0	0	0	0	0	0	1	960.173	0.902462	0.833426	0.769874	1.6347	1.88651	1.13401	0.923935	0.795215	1.05099	0.672358	0.836639	0.743467	0.656938	0.310483	0.280022	0.260086	0.271367	0.293115	0.288792	0.805874	0.599471
0.686267	AT3G49720	CGR2			transmembrane protein	Pectin Methylesterification Impacts the Relationship between Photosynthesis and Plant Growth. Plant Physiol (2016); CGR2 and CGR3 have critical overlapping roles in pectin methylesterification and plant growth in Arabidopsis thaliana. Plant J (2015);	84	1	1	1	0	1	1	0	1	0	0	0	0	0	0	0	0	0	0	0	0	2993.6	0.568954	0.662777	1.01938	1.06286	1.18248	0.705091	0.680136	0.639917	0.812769	0.694539	0.816093	0.777377	0.748099	0.416516	0.336013	0.354262	0.298937	0.546439	0.410608	0.194553	0.642769
0.750662	AT4G00740	QUA3			S-adenosyl-L-methionine-dependent methyltransferases superfamily protein (.1)	QUASIMODO 3 (QUA3) is a putative homogalacturonan methyltransferase regulating cell wall biosynthesis in Arabidopsis suspension-cultured cells. J Exp Bot (2011)	85	1	1	1	0	1	1	0	0	0	0	0	0	0	0	0	0	0	0	0	0	1417.17	1.03671	0.71897	1.00059	1.96719	1.81213	1.04049	1.31258	0.66628	1.24071	0.696393	1.14223	0.950621	0.737162	0.899845	0.868815	0.718771	0.676883	0.622772	0.56992	0.264194	0.879852
0.617055	AT4G01220	MGP4			Nucleotide-diphospho-sugar transferase family protein (.1.2)	Male gametophyte defective 4 encodes a rhamnogalacturonan II xylosyltransferase and is important for growth of pollen tubes and roots in Arabidopsis. Plant J (2011); Arabidopsis thaliana RGXT1 and RGXT2 encode Golgi-localized (1,3)-alpha-D-xylosyltransferases involved in the synthesis of pectic rhamnogalacturonan-II. Plant Cell (2006)	86	1	0	1	0	1	1	0	0	0	0	0	0	0	0	0	0	0	0	0	0	275.968	1.19507	1.30812	1.07745	1.76084	1.6268	1.25267	1.52827	0.938677	1.44489	0.977264	1.28431	1.23466	0.982273	1.03305	0.937023	0.797751	0.753082	0.636982	0.681098	0.542683	1.05973
0.77936	AT5G61840	XYS1, GUT1,IRX10-L			Exostosin family protein (.1)	The MUR3 gene of Arabidopsis encodes a xyloglucan galactosyltransferase that is evolutionarily related to animal exostosins. Plant Cell (2003)	87	1	1	1	0	1	1	0	0	0	0	1	1	1	1	0	0	0	0	0	0	875.6	0.819359	1.09477	0.602058	1.3236	1.55225	1.03471	0.830472	0.678443	0.704986	0.58907	0.722894	0.688556	0.642993	0.617051	0.596977	0.614508	0.61464	0.759357	0.675879	0.555883	0.913946
0.613918	AT2G35100	ARAD1			Exostosin family protein (.1)	Cell wall pectic arabinans influence the mechanical properties of Arabidopsis thaliana inflorescence stems and their response to mechanical stress. Plant Cell Physiol (2013); ARAD proteins associated with pectic Arabinan biosynthesis form complexes when transiently overexpressed in planta. Planta (2012); ARABINAN DEFICIENT 1 is a putative arabinosyltransferase involved in biosynthesis of pectic a…	88	1	1	1	0	1	1	0	1	0	0	1	1	1	1	0	0	0	0	0	0	392.913	0.701396	0.446196	0.702496	1.15546	1.1823	0.857004	0.680351	0.667434	0.692823	0.654222	0.881507	0.802206	0.750946	0.747034	0.718512	0.671122	0.680911	0.723249	0.627578	0.68821	0.921935
0.721206	AT3G48820	SIA2		Glycosyltransferase family- 29 family	Glycosyltransferase family 29 (sialyltransferase) family protein (.1), Glycosyltransferase family 29 (sialyltransferase) family protein (.2)	The cell wall pectic polymer rhamnogalacturonan-II is required for proper pollen tube elongation: implications of a putative sialyltransferase-like protein. Ann Bot (2014)	89	1	1	1	0	1	0	0	0	0	0	0	0	0	0	1	0	0	0	0	0	393.636	0.941127	0.967375	0.794498	1.55517	1.48037	1.14116	1.16291	1.01962	1.17076	1.01486	0.970131	0.982829	0.881998	0.648316	0.745316	0.742929	0.695419	0.481279	0.512959	0.179662	0.996224
0.785331	AT3G26370	PAGR			O-fucosyltransferase family protein (.1)	A DUF-246 family glycosyltransferase-like gene affects male fertility and the biosynthesis of pectic arabinogalactans. BMC Plant Biol (2016); Identification of putative rhamnogalacturonan-II specific glycosyltransferases in Arabidopsis using a combination of bioinformatics approaches. PLoS One (2012)	90	1	1	1	0	1	1	0	0	0	0	0	0	0	0	1	0	0	0	0	0	931.443	0.872093	0.849013	0.707135	1.48999	1.50589	1.31789	1.19556	0.853219	1.07764	0.843297	0.972525	0.948774	0.910023	0.829358	0.836261	0.776102	0.800914	0.753923	0.745247	0.567219	0.966903
0.605999	AT1G04910				O-fucosyltransferase family protein (.1)	Identification of putative rhamnogalacturonan-II specific glycosyltransferases in Arabidopsis using a combination of bioinformatics approaches. PLoS One (2012);	91	1	1	1	0	1	1	0	0	0	0	0	0	0	0	1	0	0	0	0	0	677.626	0.933399	0.620373	0.756975	1.93026	1.82044	1.37366	0.868701	0.83064	1.23007	0.844502	1.34991	1.18243	0.993941	1.12191	1.08765	1.20258	1.27829	0.832012	0.771727	0.718289	0.895531
0.756206	AT5G53340	HPGT1		Glycosyltransferase family- 31 family	Galactosyltransferase family protein (.1.2)		92	1	1	1	0	0	0	0	0	0	0	0	0	0	0	1	0	0	0	0	0	565.942	0.852567	0.975965	0.667733	1.55333	1.73012	1.08999	0.6975	0.757222	0.854963	0.756507	0.934401	0.85016	0.851115	0.624262	0.563112	0.589313	0.561796	0.682374	0.641225	0.668918	0.881998
0.782453	AT4G38500				Protein of unknown function (DUF616) (.1)	Identification of Key Enzymes for Pectin Synthesis in Seed Mucilage. Plant Physiol (2018)	93	0	1	1	0	1	0	0	0	0	0	0	0	0	0	1	0	0	0	0	0	709.627	0.825096	0.694673	0.834688	1.35133	1.34511	1.04237	1.02861	0.83487	0.974691	0.781479	1.03532	0.90495	0.909451	0.937406	0.863642	0.938822	0.825057	0.92541	0.826092	1.01419	0.909472
0.770094	AT5G12260				transferring glycosyl group transferase		94	0	1	1	0	0	0	0	0	0	0	0	0	0	0	1	0	0	0	0	0	334.683	0.782931	1.08145	0.782244	1.67233	1.57192	1.02879	0.802859	0.671278	0.980618	0.765527	0.98904	0.847892	0.781912	0.659472	0.727744	0.819794	0.759988	0.69124	0.603314	0.621497	1.06049
0.712701	AT1G19710			Glycosyltransferase- family 4 family	UDP-Glycosyltransferase superfamily protein (.1)		95	0	1	1	0	0	0	0	0	0	0	0	0	0	0	1	0	0	0	0	1	384.543	1.01037	0.534342	0.730108	2.01515	2.32855	1.81411	0.927477	0.763046	1.15059	0.716677	1.2933	1.05458	1.02757	0.976536	0.84931	0.792539	0.657415	0.701092	0.575903	0.0649096	0.739773
0.74522	AT3G05000	TRAPPC6			Transport protein particle (TRAPP) component (.1)		96	0	1	1	1	0	0	0	0	0	0	0	0	0	0	0	0	0	0	0	1	587.545	1.39484	2.18336	1.29241	0.780465	1.08958	1.00529	1.11268	1.16619	1.10674	0.93238	1.25594	1.16819	1.08245	0.639135	0.578747	0.584423	0.659927	0.406152	0.546381	0.247816	1.07242
0.757278	AT4G26550				Got1/Sft2-like vescicle transport protein family (.1)		97	0	1	1	0	0	0	0	0	0	0	0	0	0	0	0	0	0	0	0	1	261.27	0.916466	1.97336	0.616643	1.44077	1.76859	1.40502	0.954234	0.862959	0.842331	0.72257	0.979568	1.02225	0.961715	0.712779	0.620478	0.613109	0.632205	0.951705	1.05419	0.143304	0.872579
0.823302	AT1G48230			Putative phosphate/phosphoenolpyruvate translocator protein family	nodulin MtN21 /EamA-like transporter family protein (.1)		98	0	1	1	0	0	0	0	0	0	0	0	0	0	0	0	0	0	0	0	1	951.358	1.18625	1.46433	0.738405	1.85368	1.96697	1.33672	1.62768	0.966461	1.45164	0.806155	1.05315	0.80609	0.749602	0.637998	0.601806	0.59925	0.522494	0.48635	0.454807	0.542227	0.8244
0.628287	AT5G42860	CC2			late embryogenesis abundant protein, group 2		99	0	1	1	0	0	0	0	0	0	0	0	0	0	0	0	0	0	0	0	1	350.653	0.858077	0.247297	0.0574322	5.04224	5.11658	3.50859	1.16524	0.255371	1.65542	0.259578	2.25869	1.77537	0.205159	0.882961	0.417211	0.0351404	0.252113	0.181823	0.114106	0.118639	0.377203
0.645438	AT2G29960	CYP5,CYP19-4,ATCYP5			cyclophilin 5 (.1.2)		100	0	1	1	0	0	0	0	0	0	0	0	0	0	0	0	0	0	0	0	1	1614.95	0.877298	1.76553	0.607374	1.20736	1.41284	1.22925	0.897537	0.759446	0.881271	0.617373	0.94836	0.78313	0.657215	0.603149	0.514643	0.493407	0.632884	0.556657	0.626309	0.448223	0.988997
0.685015	AT5G61240				Leucine-rich repeat (LRR) family protein (.1), Leucine-rich repeat (LRR) family protein (.2)		101	0	1	1	0	0	0	0	0	0	0	0	0	0	0	0	0	0	0	0	1	1606.56	0.930807	0.539171	0.631927	1.08728	1.14026	0.768801	0.769022	0.560365	0.897803	0.545053	0.926675	0.752379	0.576929	0.570997	0.518313	0.385025	0.387118	0.696193	0.710664	2.2321	0.668151
0.872536	AT5G41950	HLB1			Tetratricopeptide repeat (TPR)-like superfamily protein (.1)		102	0	1	1	0	0	0	0	0	0	0	0	0	0	0	0	0	0	0	1	0	1591.87	0.718595	1.05454	0.673479	1.9228	1.96952	1.15907	1.04802	0.904053	1.12478	0.920687	0.993043	0.920932	0.867812	0.782798	0.675604	0.634729	0.591394	0.958374	0.612591	0.632426	1.05511
0.689506	AT1G79820	SGB1		Putative sugar transporter family	Major facilitator superfamily protein (.1.2.3.4)		103	0	1	1	0	0	0	0	0	0	0	0	0	0	0	0	0	0	0	0	0	596.636	0.637576	0.537128	0.373278	1.01839	0.870764	0.870851	1.20136	0.852271	1.2004	0.720413	1.01624	0.668179	0.463078	0.459845	0.296893	0.0826102	0.207959	0.253412	0.18559	0.278903	1.37915
0.701066	AT4G38200	BIG1			SEC7-like guanine nucleotide exchange family protein (.1)		104	0	1	1	0	0	0	0	0	0	0	0	0	0	0	0	0	0	0	0	0	1169.74	0.693662	0.331179	0.737272	2.27605	1.89655	1.25293	0.941349	0.697176	1.01347	0.90999	1.02771	0.964515	0.869031	0.968332	0.933615	1.03304	0.71068	1.07843	0.798663	1.69642	0.825047
0.705046	AT4G02030	VPS51, UNH			Vps51/Vps67 family (components of vesicular transport) protein (.1), Vps51/Vps67 family (components of vesicular transport) protein (.2)		105	0	1	1	0	0	0	0	0	0	0	0	0	0	0	0	0	0	0	0	0	832.443	0.734842	0.632945	0.599117	1.53747	1.72047	1.15964	0.687175	0.703051	0.886157	0.72389	0.893243	0.826876	0.772768	0.730056	0.785621	0.766759	0.680973	0.876409	0.873	0.614687	0.717004
0.708503	AT3G43300	BIG5, ATMIN7,BEN1			HOPM interactor 7 (.1.2)		106	0	1	1	0	0	0	0	0	0	0	0	0	0	0	0	0	0	0	0	0	3863.4	0.676142	0.305696	0.595169	1.54714	1.95424	0.872476	0.711285	0.622913	0.828463	0.772899	0.865993	0.821445	0.688969	0.731575	0.800739	0.74165	0.52449	0.802507	0.622118	1.30615	0.669925
0.709873	AT3G60860	BIG2			SEC7-like guanine nucleotide exchange family protein (.1)		107	0	1	1	0	0	0	0	0	0	0	0	0	0	0	0	0	0	0	0	0	1621.4	0.792447	0.517961	0.578656	1.75741	2.1245	1.16053	0.893968	0.584332	0.831892	0.667937	0.881848	0.779411	0.698971	0.82621	0.804255	0.947932	0.61028	1.0426	0.767865	1.1238	0.664089
0.733792	AT2G47170	ARF1A1C,BEX1			Ras-related small GTP-binding family protein (.1)		108	0	1	1	0	0	0	0	0	0	0	0	0	0	0	0	0	0	0	0	0	6346.58	0.619597	1.73925	0.769401	1.02256	1.15393	0.697129	0.866736	0.746287	0.787889	0.735817	0.685922	0.725157	0.796912	0.493035	0.45928	0.489395	0.536038	0.779847	0.882476	1.85568	0.712251
0.742319	AT1G51540				Galactose oxidase/kelch repeat superfamily protein (.1)		109	0	1	1	0	0	0	0	0	0	0	0	0	0	0	0	0	0	0	0	0	279.89	0.894235	0.606169	0.926917	1.69813	1.75356	1.24005	0.900649	0.982655	0.961634	1.09004	1.0644	0.87706	0.972235	0.676312	0.655484	0.730809	0.551357	0.894899	0.684853	1.01071	0.876272
0.752606	AT2G28520	VHA-A1		V-Type ATPase family	vacuolar proton ATPase A1 (.1)		110	0	1	1	0	0	0	0	0	0	0	0	0	0	0	0	0	0	0	0	0	1288.07	0.764621	0.487352	0.673217	1.68497	1.85676	1.02318	0.650022	0.633126	0.789989	0.67917	0.829874	0.813394	0.726866	0.777036	0.870559	0.921552	0.636961	0.775703	0.786694	0.713766	0.729641
0.766201	AT1G01960	BIG3, EDA10			SEC7-like guanine nucleotide exchange family protein (.1)		111	0	1	1	0	0	0	0	0	0	0	0	0	0	0	0	0	0	0	0	0	2511.35	0.898041	0.450008	0.811343	1.78203	1.7991	1.04381	1.13724	0.895555	1.10624	1.0239	1.09754	0.991558	0.871411	0.943255	0.992837	0.998318	0.686743	0.893638	0.716953	0.525115	0.967341
0.767357	AT3G16200				DNA-directed RNA polymerase subunit beta		112	0	1	1	0	0	0	0	0	0	0	0	0	0	0	0	0	0	0	0	0	500.537	0.817752	0.94908	0.889889	1.50714	1.43312	1.10698	1.08473	0.859363	1.06779	0.873881	1.05166	0.894552	0.845684	0.676743	0.658812	0.672884	0.677037	0.445819	0.468471	0.299206	1.10481
0.783869	AT1G50120	LOT			immunoglobulin		113	0	1	1	0	0	0	0	0	0	0	0	0	0	0	0	0	0	0	0	0	651.952	0.850966	0.374449	0.933967	1.31341	1.45151	1.07108	0.818993	0.832692	1.07621	0.926882	1.02537	1.02115	0.973912	0.812269	0.712007	0.919813	0.683942	0.718086	0.687938	0.472193	0.895115
0.833761	AT3G17430			Putative phosphate/phosphoenolpyruvate translocator protein family	Nucleotide-sugar transporter family protein (.1)		114	0	1	1	0	0	0	0	0	0	0	0	0	0	0	0	0	0	0	0	0	689.559	0.961799	0.847479	0.864133	1.69945	1.73537	1.22381	1.0706	0.980911	1.03197	0.999777	0.910904	0.857239	0.928358	0.502348	0.465604	0.564676	0.495946	0.554762	0.531671	0.440408	0.907987
0.839812	AT5G11040	TRAPPC9, TRS120,VAN4,AtTRS120			TRS120 (.1)		115	0	1	1	0	0	0	0	0	0	0	0	0	0	0	0	0	0	0	0	0	1048.58	0.806552	0.479107	0.856348	1.80944	1.77442	1.22265	1.09106	0.722829	1.02014	0.921092	1.071	1.05161	0.930661	0.844876	0.843142	0.929908	0.706265	0.848635	0.672642	0.817274	0.924176
0.606685	AT5G08080	SYP132,ATSYP132		Syntaxin;SYP13 Gene family	syntaxin of plants 132 (.1.2.3)		116	0	1	1	0	0	0	0	0	0	0	0	0	0	0	0	0	0	0	0	0	1310.04	0.795942	0.713015	0.686344	1.16794	1.36076	0.78059	0.633307	0.696968	0.862788	0.732115	0.85232	0.781017	0.689211	0.639402	0.618731	0.519205	0.504339	0.560377	0.510697	0.51444	0.638259
0.604163	AT3G05710	SYP43,ATSYP43		Syntaxin;SYP4 Gene family	syntaxin of plants 43 (.1.2)		117	0	1	1	0	0	0	0	0	0	0	0	0	0	0	0	0	0	0	0	0	602.069	0.766891	0.724841	0.576508	1.04836	1.0224	1.03834	0.526818	0.746311	0.807482	0.772705	0.93063	0.906786	0.910872	0.707727	0.711893	0.795452	0.646583	1.09527	0.965943	2.13509	0.531005
0.602798	AT5G45550	MOB1A, MOB1-like			Mob1/phocein family protein (.1)		118	0	1	1	0	0	0	0	0	0	0	0	0	0	0	0	0	0	0	0	0	1442.46	0.791151	0.228704	0.546138	0.932614	1.29672	0.821823	0.273181	0.384668	0.44814	0.442296	0.824448	0.85227	0.750261	0.561577	0.622235	0.66346	0.642976	0.97114	1.09148	1.40452	0.303195
0.616238	AT5G54830				DOMON domain-containing protein / dopamine beta-monooxygenase N-terminal domain-containing protein (.1)		119	0	1	1	0	0	0	0	0	0	0	0	0	0	0	0	0	0	0	0	0	587.265	0.80161	0.30816	0.697953	1.94497	1.8979	1.29481	0.760619	0.558188	0.775609	0.700337	0.868855	0.867781	0.795358	1.10401	1.16074	1.15681	0.835866	1.27953	1.1218	1.41677	0.85337
0.619163	AT4G16120	COBL7,ATSEB1		subfamily2 family, subfamily2 family	COBRA-like protein-7 precursor (.1)		120	0	1	1	0	0	0	0	0	0	0	0	0	0	0	0	0	0	0	0	0	525.443	0.804785	1.13012	0.926618	1.80186	1.62448	1.07683	1.86761	1.12447	1.53963	1.07626	0.914231	0.745631	0.565507	0.399634	0.37023	0.239198	0.246467	0.289481	0.21782	0.862988	1.16249
0.637143	AT1G53660			Putative phosphate/phosphoenolpyruvate translocator protein family	nodulin MtN21 /EamA-like transporter family protein (.1)		121	0	1	1	0	0	0	0	0	0	0	0	0	0	0	0	0	0	0	0	0	35.2747	0.0256151	1.09554	0.0335831	4.48412	4.56036	2.91462	0	0.0226656	0.217383	0.191138	0.160213	0.0835092	0.0591132	0	0.0672542	0	0.0219838	0.0258205	0.0791362	0	0.0188424
0.663767	AT1G30450	CCC1,HAP5,ATCCC1		Cation-chloride co-transporter family	cation-chloride co-transporter 1 (.1.3.2)		122	0	1	1	0	0	0	0	0	0	0	0	0	0	0	0	0	0	0	0	0	1093.19	0.631479	0.419898	0.624184	1.5631	1.67124	0.920286	0.833055	0.647993	0.810174	0.730863	0.781369	0.735643	0.676193	0.582566	0.58377	0.5711	0.479535	0.819843	0.607746	2.66003	0.798309
0.773239	AT1G27600	IRX9-L,I9H		Glycosyltransferase family- 43 family, Glycosyltransferase family- 43 family	kapp		123	1	0	1	0	0	1	0	0	0	0	1	0	0	0	0	0	0	0	0	0	788.511	0.82735	0.548673	0.761701	1.46786	1.65187	1.07811	0.896726	0.840577	0.861621	0.871107	0.787378	0.896606	0.925569	0.794058	0.898592	0.893865	0.884137	0.970288	0.842575	0.659487	0.954199
0.724131	AT1G52360				Coatomer, beta' subunit (.1.2)		124	1	0	1	0	0	0	0	0	0	0	0	0	0	0	0	0	0	0	0	0	3430.38	0.551562	0.556955	0.633692	1.7788	1.89946	1.12824	0.790977	0.659358	0.898616	0.722315	0.902349	0.834971	0.731564	0.681166	0.712556	0.739242	0.552493	0.733084	0.64477	0.52996	0.748291
0.733416	AT4G08520				SNARE-like superfamily protein (.1)		125	1	0	1	0	0	0	0	0	0	0	0	0	0	0	0	0	0	0	0	0	1720.32	0.718514	2.48745	0.864207	1.33012	1.7156	1.04405	1.17387	0.953669	1.05373	0.747593	0.865396	0.761417	0.746653	0.510519	0.449563	0.402063	0.468352	0.423025	0.447856	0.285348	0.933827
0.74334	AT1G10290	ADL6,DRP2A			dynamin-like protein 6 (.1)		126	1	0	1	0	0	0	0	0	0	0	0	0	0	0	0	0	0	0	0	0	2153.61	0.65535	0.656059	0.823453	1.84429	1.91998	1.10346	1.29174	1.03504	1.33665	1.00966	1.00881	0.980275	0.841397	0.900664	0.857396	0.82963	0.693515	1.50561	0.969989	0.898233	0.94347
0.74715	AT4G32120	HPGT2			Galactosyltransferase family protein (.1)		127	1	0	1	0	0	0	0	0	0	0	0	0	0	0	0	0	0	0	0	0	396.398	0.93685	1.11044	0.818848	1.36017	1.44935	1.2568	1.14258	0.849144	1.13166	0.784542	1.01022	0.827355	0.786427	0.960866	0.925654	1.00716	0.913593	0.753653	0.788725	0.776612	0.927243
0.76626	AT1G50500	HIT1,ATVPS53			Membrane trafficking VPS53 family protein (.1.2)		128	1	0	1	0	0	0	0	0	0	0	0	0	0	0	0	0	0	0	0	0	1000.49	0.985304	0.563373	0.872645	1.6015	1.8958	1.11658	1.17811	1.02288	1.22553	1.03444	1.16767	1.09823	0.936837	1.01264	1.03147	1.05753	0.847176	1.0542	0.808209	0.665288	0.931395
0.784388	AT5G05010				clathrin adaptor complexes medium subunit family protein (.1.2)		129	1	0	1	0	0	0	0	0	0	0	0	0	0	0	0	0	0	0	0	0	3823.73	0.702534	1.33728	0.82038	1.66681	1.97966	1.02463	1.09556	0.950127	1.10598	0.934324	0.990473	0.969151	0.864352	0.686454	0.611748	0.579195	0.57252	0.643616	0.537316	0.354678	1.0685
0.784524	AT1G34020	URGT6			Nucleotide-sugar transporter family protein (.1)		130	1	0	1	0	0	0	0	0	0	0	0	0	0	0	0	0	0	0	0	0	492.291	0.87183	1.35748	0.714692	1.60962	1.75388	1.29652	0.991766	0.69186	1.09658	0.701913	0.936438	0.899563	0.946683	0.84998	0.804782	0.921106	0.809671	0.699358	0.62375	0.430975	0.639966
0.784933	AT1G79990				structural molecules (.1.2)		131	1	0	1	0	0	0	0	0	0	0	0	0	0	0	0	0	0	0	0	0	2792.5	0.641313	0.399301	0.724991	2.42967	2.485	1.47022	0.932473	0.962003	1.16265	1.01105	1.00814	0.961703	0.806079	0.58126	0.503218	0.49803	0.436265	0.4974	0.38353	0.846172	1.02775
0.812513	AT3G15980				Coatomer, beta' subunit (.1.3.2.4.5)		132	1	0	1	0	0	0	0	0	0	0	0	0	0	0	0	0	0	0	0	0	2215.13	0.632254	0.576565	0.71876	1.65369	1.83294	1.06876	0.973555	0.846757	1.16417	0.862147	1.02963	0.963245	0.810027	0.608215	0.529067	0.656025	0.47856	0.756567	0.705292	0.381241	0.855756
0.831775	AT4G31480				Coatomer, beta subunit (.1.2)		133	1	0	1	0	0	0	0	0	0	0	0	0	0	0	0	0	0	0	0	0	2901.16	0.773019	0.65563	0.615356	1.53867	1.89459	1.02319	0.973221	0.721212	0.990382	0.707955	0.855177	0.752394	0.629624	0.677042	0.704614	0.594055	0.504926	0.775452	0.651093	0.698331	0.789944
0.832808	AT5G39500	GNL1,ERMO1			GNOM-like 1 (.1)		134	1	0	1	0	0	0	0	0	0	0	0	0	0	0	0	0	0	0	0	0	1174.46	0.706257	0.597093	0.65462	1.72105	2.02379	1.06987	0.928715	0.657609	0.889258	0.6932	0.852405	0.791748	0.700415	0.720389	0.787112	0.795966	0.539448	0.816616	0.758211	0.439223	0.722123
0.843633	AT4G34450				coatomer gamma-2 subunit, putative / gamma-2 coat protein, putative / gamma-2 COP, putative (.1)		135	1	0	1	0	0	0	0	0	0	0	0	0	0	0	0	0	0	0	0	0	6641.7	0.763752	0.84028	0.727899	1.55637	1.83507	0.938035	1.01111	0.831578	1.09093	0.819863	0.990579	0.891486	0.776727	0.771249	0.728199	0.670366	0.595	0.890969	0.655108	0.55746	0.804193
0.844286	AT1G30630				Coatomer epsilon subunit (.1)		136	1	0	1	0	0	0	0	0	0	0	0	0	0	0	0	0	0	0	0	0	2370.6	0.719239	2.11764	0.792055	1.60908	1.90939	1.07493	1.00728	0.849909	0.989167	0.810228	0.833034	0.790309	0.72128	0.475546	0.428987	0.439047	0.432782	0.677366	0.599768	0.728271	0.887672
0.845206	AT1G71270	POK,ATVPS52,TTD8			Vps52 / Sac2 family (.1)		137	1	0	1	0	0	0	0	0	0	0	0	0	0	0	0	0	0	0	0	0	1057.93	0.678999	0.70741	0.739044	1.55193	1.85338	1.16293	0.939368	0.810909	1.08579	0.893036	0.999719	1.02839	0.88006	0.678765	0.722821	0.722133	0.620859	0.691332	0.711555	0.471875	0.782189
0.909791	AT1G62020				Coatomer, alpha subunit (.1)		138	1	0	1	0	0	0	0	0	0	0	0	0	0	0	0	0	0	0	0	0	2476.45	0.650187	0.795093	0.70319	1.99938	2.44057	1.00614	1.10098	0.694774	0.995812	0.806567	0.835246	0.76565	0.666033	0.606548	0.644398	0.612675	0.422112	0.568604	0.548582	0.383009	0.962189
0.896887	AT2G21390				Coatomer, alpha subunit (.1)		139	1	0	1	0	0	0	0	0	0	0	0	0	0	0	0	0	0	0	0	0	4973.36	0.641515	0.770215	0.706727	1.86302	2.14783	1.04972	1.11483	0.709598	1.01469	0.758679	0.890736	0.826467	0.671468	0.64766	0.678635	0.650786	0.456238	0.719367	0.53566	0.684237	0.94473
0.871158	AT4G31490				Coatomer, beta subunit (.1)		140	1	0	1	0	0	0	0	0	0	0	0	0	0	0	0	0	0	0	0	0	2104.94	0.607401	0.906315	0.738939	1.95413	2.41511	1.03849	1.04064	0.812078	1.12348	0.813188	0.859156	0.849467	0.723155	0.549034	0.554508	0.625974	0.422562	0.672852	0.573789	0.385388	0.849084
0.614655	AT1G53290			Glycosyltransferase family- 31 family	Galactosyltransferase family protein (.1)		141	1	0	1	0	0	0	0	0	0	0	0	0	0	0	0	0	0	0	0	0	382.279	1.23381	1.26487	0.842894	1.19556	1.2753	0.844743	0.920291	0.907695	1.08519	0.897295	1.03697	0.827089	0.804563	0.623473	0.498538	0.494242	0.480768	0.34071	0.340773	0.957648	0.822396
0.601732	AT5G05760	SYP31,ATSYP31,ATSED5		Syntaxin;SYP3 Gene family	syntaxin of plants 31 (.1)		142	1	0	1	0	0	0	0	0	0	0	0	0	0	0	0	0	0	0	0	0	313.236	1.09039	0.331001	0.381974	1.29157	1.3363	1.07059	0.36701	0.405841	0.470024	0.330944	0.680451	0.514102	0.579157	1.21352	1.16384	1.10933	1.0893	1.79408	1.36648	1.87263	0.689623
0.605197	AT4G31600	UTr7			UDP-N-acetylglucosamine (UAA) transporter family (.1), UDP-N-acetylglucosamine (UAA) transporter family (.2)		143	1	0	1	0	0	0	0	0	0	0	0	0	0	0	0	0	0	0	0	0	342.758	0.959563	1.72695	0.663587	1.37335	1.83421	1.2884	1.37999	0.95404	1.13202	0.813883	0.939831	0.916726	0.745242	0.487424	0.5168	0.560817	0.495478	0.38531	0.567384	0.133508	0.928856
0.608231	AT5G39990	GlcAT14A			Core-2/I-branching beta-1,6-N-acetylglucosaminyltransferase family protein (.1)		144	1	0	1	0	0	0	0	0	0	0	0	0	0	0	0	0	0	0	0	0	595.119	0.648311	1.57907	0.806186	2.07392	2.01904	1.63484	1.75834	1.21449	1.34907	0.872365	0.854675	0.79033	0.779605	0.489348	0.515573	0.597691	0.463888	0.506586	0.556627	0.38447	0.908002
0.608387	AT2G34840				Coatomer epsilon subunit (.1.2)		145	1	0	1	0	0	0	0	0	0	0	0	0	0	0	0	0	0	0	0	0	216.247	0.860748	1.28146	0.608074	1.29412	1.54472	1.06256	0.909514	0.87625	1.16309	0.61968	1.20965	0.962636	0.805164	0.676894	0.647269	0.725563	0.738727	0.791838	0.709988	0.442467	0.820655
0.609502	AT3G07100	ERMO2,AtSEC24A			Sec23/Sec24 protein transport family protein (.1)		146	1	0	1	0	0	0	0	0	0	0	0	0	0	0	0	0	0	0	0	0	3287.15	0.691317	0.445021	0.723649	1.33254	1.43342	0.853295	0.847773	0.698302	0.819265	0.801731	0.862824	0.842674	0.761536	0.932329	1.00967	0.976872	0.837954	1.48904	1.10908	1.55917	0.81729
0.645854	AT4G32640				Sec23/Sec24 protein transport family protein (.1.2)		147	1	0	1	0	0	0	0	0	0	0	0	0	0	0	0	0	0	0	0	0	1600.59	0.938794	0.381595	0.802291	1.5959	1.67318	1.16009	0.782706	0.820205	1.03002	0.877759	1.15762	1.05088	0.893699	1.28175	1.29938	1.22867	1.09495	1.47952	1.28943	0.618585	0.781102
0.650094	AT5G47490				RGPR-related (.1)		148	1	0	1	0	0	0	0	0	0	0	0	0	0	0	0	0	0	0	0	0	1104.81	0.407288	0.136503	0.741999	1.76072	1.7272	0.784443	0.623076	0.607887	0.773194	0.84828	0.724918	0.738569	0.737025	0.492503	0.53325	0.592603	0.414126	0.392418	0.469122	2.63205	0.657557
0.711574	AT1G16560				Per1-like family protein (.1.2.3.4)		149	1	0	1	0	0	0	0	0	0	0	0	0	0	0	0	0	0	0	0	0	1032.81	0.857367	1.38992	0.836166	1.7421	2.1631	1.31548	1.1312	0.706777	1.08844	0.78175	1.03889	1.11901	0.945886	0.715313	0.686808	0.867757	0.748589	0.828968	0.82797	0.628361	0.552164
0.695537	AT4G39390	URGT4,NST-K1,ATNST-KT1			nucleotide sugar transporter-KT 1 (.1.2.3)		150	1	0	1	0	0	0	0	0	0	0	0	0	0	0	0	0	0	0	0	0	491.524	0.823555	0.736368	0.465153	3.05098	2.93716	1.66354	0.607259	0.504251	0.755076	0.486961	0.891906	0.703192	0.617257	0.464632	0.35073	0.426174	0.397578	0.574441	0.520601	1.04949	0.76537
0.68278	AT5G03345	PRCE2			membrane magnesium transporter-like protein		151	1	0	1	0	0	0	0	0	0	0	0	0	0	0	0	0	0	0	0	0	604.922	0.845429	2.72521	0.738289	0.828446	1.07592	0.960444	0.842598	0.818129	0.859451	0.624166	0.774093	0.730449	0.875554	0.556164	0.573888	0.539118	0.655072	0.370395	0.504537	0.625815	0.632883
0.801312	AT2G44610	RAB6A,AtRABH1b,AtRab6A			Ras-related small GTP-binding family protein (.1)		152	1	1	1	0	0	1	0	0	0	0	0	0	0	0	0	0	0	0	0	0	1799.74	1.01666	1.39205	0.791187	1.4472	1.58837	1.22265	0.915048	0.892041	0.977404	0.829804	0.959097	1.00334	0.97845	0.789049	0.770255	0.764992	0.825569	0.848697	0.766743	0.783599	0.680637
0.745918	AT3G18480	CASP,AtCASP			CCAAT-displacement protein alternatively spliced product (.1)		153	1	1	1	0	0	0	0	0	0	0	0	0	0	0	0	0	0	0	0	0	888.736	0.787931	0.298018	0.713124	1.52138	1.77311	1.16227	0.821314	0.928405	1.04055	0.826923	0.993822	0.994366	0.844653	0.926124	0.908479	0.961286	0.874303	0.867015	0.822939	0.777032	0.827146
0.748762	AT5G18280	APY2,ATAPY2			apyrase 2 (.1)		154	1	1	1	0	0	0	0	0	0	0	0	0	0	0	0	0	0	0	0	0	1557.5	0.55345	0.36855	0.629774	1.44573	1.43649	0.844408	0.590487	0.634996	0.925098	0.74566	0.817978	0.829035	0.813996	0.512715	0.553425	0.555909	0.445118	0.707011	0.494674	0.852049	0.581656
0.774331	AT1G10130	ECA3,ATECA3		ACA family, Endoplasmic reticulum-type Ca2+-ATPase (ECA) family	endoplasmic reticulum-type calcium-transporting ATPase 3 (.1)		155	1	1	1	0	0	0	0	0	0	0	0	0	0	0	0	0	0	0	0	0	1101.21	0.938673	0.333812	0.692786	2.0351	2.13307	1.12599	0.755918	0.791381	0.866939	0.815844	1.00368	1.01027	0.889969	0.861563	0.872503	0.88845	0.753494	1.00244	0.808646	0.339997	0.785247
0.899732	AT5G25100	TMN9		Putative endosomal protein family	Endomembrane protein 70 protein family (.1.2)		156	1	1	1	0	0	0	0	0	0	0	0	0	0	0	0	0	0	0	0	0	3680.59	0.970194	0.527287	0.90185	1.69692	1.9242	1.05173	1.06479	0.728577	1.05857	0.83075	1.02088	0.983097	0.770494	0.693577	0.695913	0.550386	0.444561	0.611235	0.595628	0.571921	0.802159
0.602313	AT3G04080	APY1,ATAPY1		Single gene-encoded CBPs family	apyrase 1 (.1)		157	1	1	1	0	0	0	0	0	0	0	0	0	0	0	0	0	0	0	0	0	1075.01	0.555581	0.620766	0.549884	2.03731	1.9041	1.09695	0.642922	0.499788	0.699754	0.564469	0.719476	0.704235	0.676956	0.527541	0.57157	0.606735	0.520824	0.898093	0.722754	3.30482	0.602825
0.630643	AT1G74800	GALT5		Glycosyltransferase family- 31 family	Galactosyltransferase family protein (.1)		158	1	1	1	0	0	0	0	0	0	0	0	0	0	0	0	0	0	0	0	0	510.481	0.902714	0.520689	0.865592	1.44203	1.54508	1.04486	1.14228	1.0196	1.20321	1.03516	1.02643	0.834808	0.874143	0.599006	0.545287	0.667822	0.521053	0.449624	0.3518	1.964	0.891889
1	AT1G10950	TMN1,EMP12,AtTMN1		Putative endosomal protein family	transmembrane nine 1 (.1)		159	1	1	1	1	0	0	0	0	0	0	0	0	0	0	0	0	0	0	0	0	3495.28	0.893671	0.785539	0.794778	1.63198	1.78882	1.09466	1.21437	0.804491	1.10373	0.800771	0.9736	0.877339	0.766006	0.820465	0.772629	0.727867	0.672912	0.80781	0.708405	0.540353	0.969815
0.713812	AT3G49310				Major facilitator superfamily protein (.1)		160	0	0	1	0	0	0	0	0	0	0	0	0	0	0	0	0	0	0	0	0	771.461	0.686346	0.586457	0.511345	1.48157	1.64157	1.16723	0.680451	0.599024	0.736537	0.569174	0.724196	0.68477	0.613565	0.832469	0.828246	0.669775	0.678511	0.940965	0.791239	0.803481	0.688387
0.719179	AT4G19490	VPS54,ATVPS54			VPS54 (.1.2)		161	0	0	1	0	0	0	0	0	0	0	0	0	0	0	0	0	0	0	0	0	1587.65	0.887831	0.362741	0.637219	1.60509	1.79745	1.17129	0.703594	0.679846	0.894011	0.720356	0.906697	0.827521	0.718426	0.846669	0.895069	0.902888	0.708242	0.912737	0.853933	0.71796	0.711279
0.728557	AT1G71070			Glycosyltransferase- family 14 family	Core-2/I-branching beta-1,6-N-acetylglucosaminyltransferase family protein (.1)		162	0	0	1	0	0	0	0	0	0	0	0	0	0	0	0	0	0	0	0	0	729.772	1.0809	1.06684	0.79866	1.83297	1.85568	1.54309	1.24885	0.899469	1.33867	0.831508	1.13286	0.889387	0.774337	0.78341	0.757446	0.650628	0.638637	0.671466	0.63498	0.495947	0.738641
0.730191	AT5G11490	GFS4, AP4B			adaptin family protein (.1.2)		163	0	0	1	0	0	0	0	0	0	0	0	0	0	0	0	0	0	0	0	0	1421.02	0.766841	0.612222	0.849487	1.42618	1.71539	0.965811	0.902083	0.752247	0.890914	0.835662	0.860179	0.876182	0.804866	0.859117	0.852549	0.864813	0.674504	0.905029	0.808692	0.693826	0.820872
0.732319	AT1G30890				Integral membrane HRF1 family protein (.1.2)		164	0	0	1	0	0	0	0	0	0	0	0	0	0	0	0	0	0	0	0	0	483.53	0.80914	1.05459	0.77909	1.20943	1.50898	0.910449	0.810652	0.745733	0.807206	0.674541	0.746359	0.66405	0.707243	0.513522	0.65091	0.599713	0.550095	0.862722	0.814019	0.722701	0.672179
0.735863	AT5G36290				Uncharacterized protein family (UPF0016) (.1), Uncharacterized protein family (UPF0016) (.2)		165	0	0	1	0	0	0	0	0	0	0	0	0	0	0	0	0	0	0	0	0	1574.01	1.26464	1.25334	0.75262	1.45134	1.72959	1.29191	1.02515	0.803579	1.00747	0.754439	0.906343	0.718032	0.726636	0.608611	0.644083	0.60018	0.559677	0.754568	0.70467	0.882758	0.787114
0.739439	AT3G44330			Group II family	M28 Zn-peptidase nicastrin		166	0	0	1	0	0	0	0	0	0	0	0	0	0	0	0	0	0	0	0	0	2263.56	0.593181	1.28336	0.762522	2.06548	2.60013	1.29098	1.32629	1.05046	1.15045	0.885032	0.725834	0.69364	0.631948	0.485507	0.433902	0.454728	0.368628	0.417672	0.418891	0.224219	0.866225
0.739938	AT3G05280				Integral membrane Yip1 family protein (.1)		167	0	0	1	0	0	0	0	0	0	0	0	0	0	0	0	0	0	0	0	0	815.297	0.965299	0.721402	0.858728	1.64069	1.58854	1.18064	0.811202	0.761966	0.943355	0.755653	0.984316	0.861126	0.837614	0.72379	0.725517	0.707316	0.640127	0.788711	0.877664	0.95928	0.986437
0.741386	AT5G54750	TRAPPC3			Transport protein particle (TRAPP) component (.1), Transport protein particle (TRAPP) component (.2)		168	0	0	1	0	0	0	0	0	0	0	0	0	0	0	0	0	0	0	0	0	959.664	0.620477	1.94471	0.646839	1.14347	1.24266	0.894458	0.852261	0.718156	0.739916	0.625291	0.622554	0.624148	0.67141	0.48953	0.468873	0.423719	0.513931	0.477395	0.483837	0.320787	0.85051
0.743464	AT3G56110	PRA1.B1			prenylated RAB acceptor 1.B1 (.1.2)		169	0	0	1	0	0	0	0	0	0	0	0	0	0	0	0	0	0	0	0	0	780.612	0.459531	1.15071	0.701117	1.24793	1.38155	0.952889	1.54633	0.961746	0.985271	0.803265	0.690884	0.639006	0.675824	0.578253	0.618967	0.691389	0.594064	0.820255	0.805803	1.23106	0.967259
0.748258	AT3G08530	AtCHC2			Clathrin, heavy chain (.1)		170	0	0	1	0	0	0	0	0	0	0	0	0	0	0	0	0	0	0	0	0	7056.88	0.734568	0.407376	0.68709	1.4467	1.67606	0.893017	0.874001	0.687712	0.886247	0.77342	0.854619	0.78505	0.67415	0.754219	0.821173	0.81194	0.578237	1.02428	0.756336	0.969743	0.738985
0.751485	AT4G19900			Glycosyltransferase family- 32 family	alpha 1,4-glycosyltransferase family protein (.1)		171	0	0	1	0	0	0	0	0	0	0	0	0	0	0	0	0	0	0	0	0	368.521	0.772338	0.465497	0.495042	1.45893	1.44317	0.921215	0.84941	0.828764	0.944677	0.619766	0.88289	0.73007	0.645046	0.946207	0.939882	0.800247	0.749125	0.800776	0.739814	0.24835	1.24267
0.759618	AT5G11560				catalytics (.1)		172	0	0	1	0	0	0	0	0	0	0	0	0	0	0	0	0	0	0	0	0	4914.83	0.586281	0.496323	0.711769	1.59881	1.80152	0.931097	0.924211	0.685189	0.798982	0.760513	0.718842	0.789361	0.628977	0.540453	0.539334	0.554408	0.41623	0.67623	0.634431	0.40629	0.683888
0.775016	AT2G20760	CLC1			Clathrin light chain protein (.1)		173	0	0	1	0	0	0	0	0	0	0	0	0	0	0	0	0	0	0	0	0	2473.3	0.665628	0.806776	0.612602	1.85311	2.32952	1.3648	0.796333	0.641997	0.885776	0.598028	0.897025	0.871037	0.775217	0.56208	0.545142	0.62209	0.522982	0.980672	0.876968	1.04284	0.555743
0.777214	AT3G11130	AtCHC1			Clathrin, heavy chain (.1)		174	0	0	1	0	0	0	0	0	0	0	0	0	0	0	0	0	0	0	0	0	6600.72	0.752204	0.513924	0.758621	1.97699	2.44418	1.12586	0.872708	0.59679	0.934017	0.744897	0.923464	0.839154	0.67967	0.821318	0.896971	0.860584	0.556518	1.10969	0.941256	0.946634	0.709297
0.777402	AT4G24840	COG2			oligomeric golgi complex subunit-like protein		175	0	0	1	0	0	0	0	0	0	0	0	0	0	0	0	0	0	0	0	0	890.012	0.971573	0.734974	0.802612	2.03784	2.21136	1.64284	0.95553	0.828258	1.14934	0.956416	1.07495	1.00066	0.928957	0.972156	0.94094	0.936834	0.736255	1.09194	0.933627	0.616995	0.996231
0.782963	AT5G16300	COG1			Vps51/Vps67 family (components of vesicular transport) protein (.1), Vps51/Vps67 family (components of vesicular transport) protein (.2), Vps51/Vps67 family (components of vesicular transport) protein (.3), Vps51/Vps67 family (components of vesicular tran		176	0	0	1	0	0	0	0	0	0	0	0	0	0	0	0	0	0	0	0	0	1413.12	0.737242	0.41888	0.800588	1.93517	2.0967	1.10305	0.812545	0.745139	0.994659	0.876121	0.959831	0.947096	0.814533	0.877481	0.906563	0.889998	0.57456	1.01644	0.750003	1.39247	0.884258
0.783929	AT5G09350	PI-4KBETA2,PI4KBETA2		Phosphatidylinositol-4-Kinase b family	phosphatidylinositol 4-OH kinase beta2 (.1)		177	0	0	1	0	0	0	0	0	0	0	0	0	0	0	0	0	0	0	0	0	322.623	0.837404	0.300919	0.837189	1.65706	1.93341	1.22765	0.856483	1.03836	1.1789	1.11807	1.05354	1.00742	0.908091	0.508342	0.382376	0.409942	0.403814	0.364186	0.294186	1.05736	0.986825
0.791121	AT3G24040			Glycosyltransferase- family 14 family	Core-2/I-branching beta-1,6-N-acetylglucosaminyltransferase family protein (.1)		178	0	0	1	0	0	0	0	0	0	0	0	0	0	0	0	0	0	0	0	0	838.788	0.714202	0.587703	0.734405	0.980057	1.07046	0.867879	0.766192	0.813069	0.76518	0.791763	0.796009	0.801891	0.713474	0.513478	0.455362	0.428958	0.466881	0.360508	0.282882	0.43149	1.05469
0.793882	AT5G54440	TRAPPC10, CLUB,AtTRS130			CLUB (.1)		179	0	0	1	0	0	0	0	0	0	0	0	0	0	0	0	0	0	0	0	0	1485.64	0.830195	0.586865	0.810948	1.6334	1.72697	1.04689	1.02601	0.832547	1.1056	0.950787	1.23578	1.13352	0.931273	0.940399	0.895315	0.789602	0.667614	0.749183	0.59627	0.378029	0.844228
0.799336	AT1G73430	COG3			sec34-like family protein (.1.2)		180	0	0	1	0	0	0	0	0	0	0	0	0	0	0	0	0	0	0	0	0	1112.65	0.596071	0.410012	0.718671	1.66425	1.68405	1.09396	0.874501	0.700611	0.899379	0.827153	0.825025	0.837501	0.715903	0.714264	0.738447	0.741256	0.591721	0.821055	0.719215	0.418758	0.775981
0.81397	AT5G35730				EXS (ERD1/XPR1/SYG1) family protein (.1)		181	0	0	1	0	0	0	0	0	0	0	0	0	0	0	0	0	0	0	0	0	883.928	0.785062	0.933039	0.584324	2.03982	2.17923	1.48943	0.930767	0.702804	0.988959	0.691261	0.978221	0.820926	0.69827	0.650253	0.69513	0.714664	0.563229	0.756325	0.789518	0.945981	0.786529
0.826445	AT1G60070				Adaptor protein complex AP-1, gamma subunit (.1.2)		182	0	0	1	0	0	0	0	0	0	0	0	0	0	0	0	0	0	0	0	0	1806.58	1.06882	0.620866	1.05048	1.67323	2.02257	1.18059	1.03578	0.941768	1.23729	1.06831	1.25265	1.20662	1.05669	0.750426	0.699051	0.694342	0.603953	0.473913	0.45789	0.241788	0.736189
0.84383	AT3G07950				rhomboid protein-related (.1)		183	0	0	1	0	0	0	0	0	0	0	0	0	0	0	0	0	0	0	0	0	860.833	1.0171	1.17158	0.697707	1.51415	1.70187	1.20235	0.981483	0.728161	0.914833	0.661834	0.800946	0.710634	0.740016	0.545732	0.546588	0.569702	0.621581	0.718423	0.726388	0.613746	0.84006
0.894796	AT1G10630	ARFA1F,ATARFA1F			ADP-ribosylation factor A1F (.1)		184	0	0	1	0	0	0	0	0	0	0	0	0	0	0	0	0	0	0	0	0	1712.87	0.788636	1.32012	0.70544	1.39051	1.80357	1.14125	1.07992	0.696426	0.958479	0.615537	0.919596	0.838107	0.770598	0.524374	0.40766	0.432108	0.431002	0.649262	0.601912	0.366738	0.818375
0.862512	AT1G67930	COG5			Golgi transport complex protein-related (.1)		185	0	0	1	0	0	0	0	0	0	0	0	0	0	0	0	0	0	0	0	0	944.213	0.651683	0.619912	0.844363	1.42716	1.39077	0.858671	1.10018	0.823897	1.08337	0.908655	1.07309	0.964021	0.817109	0.618476	0.513396	0.583774	0.436106	0.54019	0.449379	0.84593	0.980575
0.600872	AT5G11710				ENTH/VHS family protein (.1)		186	0	0	1	0	0	0	0	0	0	0	0	0	0	0	0	0	0	0	0	0	1803.99	0.934124	0.825528	0.690822	1.45011	1.63103	1.12262	0.869129	0.780469	1.00613	0.780196	1.05351	0.965054	0.864602	0.864931	0.895563	0.993148	0.882515	0.96787	0.842822	1.9417	0.65877
0.601025	AT3G25540	LAG1,LOH1			TRAM, LAG1 and CLN8 (TLC) lipid-sensing domain containing protein (.1)		187	0	0	1	0	0	0	0	0	0	0	0	0	0	0	0	0	0	0	0	0	592.552	1.1894	1.68771	1.14754	2.32931	2.67878	1.80378	1.29028	0.920212	1.19703	0.95437	1.03414	1.18649	1.11729	0.764361	0.894149	1.09797	0.770825	0.582561	0.879385	0.224661	0.644972
0.624828	AT5G51430	EYE			conserved oligomeric Golgi complex component-related / COG complex component-related (.1)		188	0	0	1	0	0	0	0	0	0	0	0	0	0	0	0	0	0	0	0	0	1348.83	0.600888	0.576506	0.532229	1.31533	1.35996	0.895749	0.821492	0.766426	0.791354	0.766668	0.775132	0.765105	0.749776	0.734077	0.775059	0.862377	0.704854	0.89877	0.745046	0.678528	0.842139
0.624159	AT1G50430	DWF5,ST7R,PA,LE,7RED		Nuclear envelope membrane protein-like family	Ergosterol biosynthesis ERG4/ERG24 family (.1.2)		189	0	0	1	0	0	0	0	0	0	0	0	0	0	0	0	0	0	0	0	0	1844.92	0.73219	1.41927	0.80777	1.5989	2.11178	1.11642	1.20345	1.04744	1.09562	1.04292	1.0612	1.13897	1.10029	0.72694	0.636519	0.784996	0.690601	0.944917	0.801932	0.20745	0.757278
0.62301	AT3G61480				Quinoprotein amine dehydrogenase, beta chain-like; RIC1-like guanyl-nucleotide exchange factor (.1)		190	0	0	1	0	0	0	0	0	0	0	0	0	0	0	0	0	0	0	0	0	507.739	0.893352	0.237617	0.566957	1.07987	1.13637	0.769192	0.529216	0.571606	0.681124	0.683877	0.847522	0.72715	0.685843	0.902607	0.914239	0.975594	0.788091	0.907693	0.778873	1.00779	0.659766
0.633858	AT5G67540			Glycoside Hydrolase family 43 family	Arabinanase/levansucrase/invertase (.1.2)		191	0	0	1	0	0	0	0	0	0	0	0	0	0	0	0	0	0	0	0	0	310.448	0.867334	0.610261	0.835678	2.42996	2.5935	1.74255	0.635766	0.571734	0.731127	0.629825	0.826993	0.986829	0.889969	0.817102	0.988335	1.03726	0.786843	1.45226	1.22889	0.871019	0.560934
0.640475	AT1G70490	ARFA1D,ATARFA1D			Ras-related small GTP-binding family protein (.1.2.3)		192	0	0	1	0	0	0	0	0	0	0	0	0	0	0	0	0	0	0	0	0	4631.65	0.834573	1.19436	0.787002	0.804522	1.07349	0.758299	0.891451	0.769373	0.895015	0.648337	0.952966	0.89147	0.841887	0.633559	0.636846	0.511684	0.699519	0.613743	1.0931	1.80356	0.684084
0.652259	AT4G38510	VAB2,AtVAB2		V-Type ATPase family	ATPase, V1 complex, subunit B protein (.1.2.4.3.5)		193	0	0	1	0	0	0	0	0	0	0	0	0	0	0	0	0	0	0	0	0	3105.73	0.935937	0.662519	1.14812	1.60578	2.03168	0.944243	1.02685	0.758144	1.09822	0.930789	1.19086	1.14862	1.05813	0.712641	0.631211	0.616289	0.529845	0.723493	0.574948	0.967112	0.841491
0.65296	AT1G47640				seven transmembrane domain protein		194	0	0	1	0	0	0	0	0	0	0	0	0	0	0	0	0	0	0	0	0	1013.04	0.486106	1.68222	0.511023	1.51111	1.90149	1.07279	1.05688	0.69926	0.817501	0.561564	0.600114	0.5554	0.532088	0.443312	0.399674	0.440318	0.408008	0.538555	0.443649	0.217648	0.61674
0.653568	AT4G39220	ATRER1A		AtRER1C family	Rer1 family protein (.1)		195	0	0	1	0	0	0	0	0	0	0	0	0	0	0	0	0	0	0	0	0	806.06	0.512281	1.16232	0.509972	1.30005	1.3919	1.0846	0.640074	0.568352	0.591716	0.447504	0.551885	0.526251	0.521262	0.507705	0.462078	0.496311	0.473331	0.687013	0.698402	1.55347	0.758613
0.657036	AT5G38630	CYB-1,ACYB-1		Cytochrome b-561 family	cytochrome B561-1 (.1)		196	0	0	1	0	0	0	0	0	0	0	0	0	0	0	0	0	0	0	0	0	648.66	0.770313	2.22322	0.562494	1.32711	1.48418	1.19141	0.921372	0.538635	0.697469	0.509319	0.695759	0.68271	0.625246	0.56474	0.419376	0.455908	0.445922	0.626248	0.56089	0.949179	0.78592
0.710044	AT3G46830	RABA2c,ATRAB-A2C,AtRab11A,AtRABA2c			RAB GTPase homolog A2C (.1)		197	0	0	1	0	0	0	0	0	0	0	0	0	0	0	0	0	0	0	0	0	1078.24	0.863978	1.42052	0.83609	1.43736	1.67842	1.09047	0.789365	0.572443	0.751709	0.59639	0.784711	0.789551	0.725211	0.778992	0.781081	0.726817	0.710573	0.779678	0.792219	1.27322	0.580062
0.709221	AT1G79940	ATERDJ2A			DnaJ / Sec63 Brl domains-containing protein (.1.2.3.4)		198	0	0	1	0	0	0	0	0	0	0	0	0	0	0	0	0	0	0	0	0	1729.1	0.83558	0.540754	0.812547	1.55118	1.60104	1.03676	0.921591	0.66307	0.961899	0.723815	0.929641	0.95347	0.766982	0.890425	0.898678	0.94257	0.842253	1.02665	0.873406	0.971996	0.770716
0.698014	AT1G60780	HAP13,AP1M2			Clathrin adaptor complexes medium subunit family protein (.1)		199	0	0	1	0	0	0	0	0	0	0	0	0	0	0	0	0	0	0	0	0	2214.84	0.847332	0.709843	0.881452	1.42009	1.59158	1.07451	0.896139	0.863834	0.967675	0.866446	0.872662	0.870714	0.872271	0.54705	0.545917	0.682445	0.624275	0.750909	0.719669	2.02855	0.663208
0.696684	AT1G11680	atCYP51, CYP51G1,EMB1738,CYP51A2		CYP51G family, Putative obtusifoliol 14-alpha demethylase family	CYTOCHROME P450 51G1 (.1)		200	0	0	1	0	0	0	0	0	0	0	0	0	0	0	0	0	0	0	0	0	2430.65	0.821169	0.761213	0.731547	2.00233	2.4018	1.17725	1.18839	0.594711	0.884913	0.561365	0.745357	0.67181	0.543895	0.661171	0.668902	0.61239	0.555448	0.500625	0.523699	0.318342	0.810778
0.670031	AT3G51050	NERD1			FG-GAP repeat-containing protein (.1)		201	0	0	1	0	0	0	0	0	0	0	0	0	0	0	0	0	0	0	0	0	1287.93	0.69455	0.702568	0.653057	1.28601	1.3204	0.843281	0.951752	0.692793	0.799009	0.686444	0.697699	0.696075	0.683234	0.80866	0.867586	0.979698	0.836331	1.08766	0.973905	0.784908	0.973824
0.6859	AT4G24330				Protein of unknown function (DUF1682) (.1)		202	0	0	1	0	0	0	0	0	0	0	0	0	0	0	0	0	0	0	0	0	2072.55	0.514441	0.646245	0.731053	1.60968	1.97607	1.12464	1.17385	0.798923	0.921263	0.729114	0.692612	0.755195	0.686162	0.550218	0.513572	0.641306	0.538421	0.748847	0.607898	0.453635	0.831245
0.683914	AT5G04270	PAT15			DHHC-type zinc finger family protein (.1)		203	0	0	1	0	0	0	0	0	0	0	0	0	0	0	0	0	0	0	0	0	206.19	0.644183	0.671983	0.568789	1.02531	1.15037	0.863397	0.574341	0.725111	0.702885	0.698955	0.798779	0.819101	0.819154	0.657875	0.617476	0.625495	0.646886	0.826043	0.658875	0.988625	0.934825
0.62488	AT2G21600	RER1B,ATRER1B		AtRER1C family	endoplasmatic reticulum retrieval protein 1B (.1)		204	0	0	1	1	0	0	0	0	0	0	0	0	0	0	0	0	0	0	0	0	1406.51	0.721432	0.830302	0.613157	0.752615	0.878795	0.672102	0.841472	0.700321	0.730552	0.676505	0.587213	0.635293	0.650091	0.42173	0.489707	0.602153	0.535356	0.527768	0.572917	1.91957	0.639372
0.688741	AT2G27860	AXS1			UDP-D-apiose/UDP-D-xylose synthase 1 (.1)	The biosynthesis of the branched-chain sugar d-apiose in plants: functional cloning and characterization of a UDP-d-apiose/UDP-d-xylose synthase from Arabidopsis. Plant J (2003)	205	0	0	1	0	1	0	0	0	0	0	1	0	0	0	0	0	0	0	0	1	4346.85	1.11375	0.897273	1.0307	1.36615	1.40326	0.908782	0.968499	0.88048	1.07097	0.946164	1.22584	1.26071	1.20022	0.945873	0.936539	0.935455	0.897526	0.763123	0.679439	1.28817	0.717131
0.651516	AT5G62700	TUB3,atgcp3			tubulin beta chain 3 (.1)		206	0	0	1	0	0	0	0	0	1	0	0	0	0	0	0	0	0	0	0	1	5574.54	0.501824	1.78213	0.585034	1.00635	1.09996	0.802216	1.54308	0.842041	1.12081	0.635586	0.536301	0.385227	0.371627	0.190955	0.153348	0.0757436	0.125616	0.0875759	0.0682703	0.144776	1.2046
0.747826	AT5G20500				Glutaredoxin family protein (.1)		207	0	0	1	0	0	0	0	0	0	0	0	0	0	0	0	0	0	0	0	1	1737.19	0.711539	1.37435	0.776032	0.921036	1.30681	0.989829	0.971915	0.829811	0.915045	0.687455	0.813309	0.710502	0.7238	0.38954	0.377827	0.433625	0.45577	0.502282	0.608484	0.498104	0.820692
0.75361	AT5G48580	FKBP15-2			FK506- and rapamycin-binding protein 15 kD-2 (.1)		208	0	0	1	0	0	0	0	0	0	0	0	0	0	0	0	0	0	0	0	1	1892.18	0.545334	2.06426	0.65737	1.2077	1.56715	1.06847	1.03211	0.719162	0.879401	0.620453	0.709993	0.675135	0.644124	0.378287	0.295473	0.302161	0.352864	0.258006	0.288172	0.182481	0.899242
0.763046	AT4G31340				myosin heavy chain-related (.1.2)		209	0	0	1	0	0	0	0	0	0	0	0	0	0	0	0	0	0	0	0	1	4943	0.507079	0.458027	0.344869	1.488	2.03251	0.927605	0.596003	0.506919	0.610597	0.392497	0.478402	0.383392	0.36258	0.37551	0.365719	0.311272	0.311884	0.514278	0.502995	1.55362	0.583847
0.769465	AT1G29310			Putative protein transport protein SEC61 alpha subunit family	SecY protein transport family protein (.1)		210	0	0	1	0	0	0	0	0	0	0	0	0	0	0	0	0	0	0	0	1	1527.7	0.279758	1.45792	0.407879	1.59539	2.05548	1.00045	1.1138	0.665178	0.893454	0.57981	0.481971	0.428711	0.389005	0.217214	0.185313	0.191965	0.147207	0.468016	0.498843	1.79725	0.760072
0.800993	AT5G14030				translocon-associated protein beta (TRAPB) family protein (.1), translocon-associated protein beta (TRAPB) family protein (.2), translocon-associated protein beta (TRAPB) family protein (.3), translocon-associated protein beta (TRAPB) family protein (.4)		211	0	0	1	0	0	0	0	0	0	0	0	0	0	0	0	0	0	0	0	1	2811.27	0.521325	1.71361	0.811172	1.61546	2.09297	1.18011	1.10312	0.830446	0.948949	0.74708	0.691542	0.69437	0.690922	0.434807	0.425879	0.508148	0.468937	0.534578	0.610678	0.739897	0.75444
0.85114	AT2G47320				Cyclophilin-like peptidyl-prolyl cis-trans isomerase family protein (.1)		212	0	0	1	0	0	0	0	0	0	0	0	0	0	0	0	0	0	0	0	1	1706.44	0.808021	1.58305	0.753222	1.3962	1.69541	1.15566	0.920842	0.934721	1.03848	0.764047	0.970373	0.914919	0.830933	0.646709	0.589928	0.556973	0.729375	0.561505	0.572553	0.326676	0.861187
0.609816	AT2G26680				FkbM family methyltransferase		213	0	0	1	0	0	0	0	0	0	0	0	0	0	0	0	0	0	0	0	1	544.307	0.869855	1.43902	1.09691	1.31888	1.72048	1.19163	1.37793	1.14132	1.21015	1.00645	1.01307	0.992192	0.934748	0.560373	0.626175	0.648959	0.589826	0.496983	0.564142	0.282788	0.919499
0.650726	AT5G07110	PRA1.B6			prenylated RAB acceptor 1.B6 (.1)		214	0	0	1	0	0	0	0	0	0	0	0	0	0	0	0	0	0	0	0	1	185.545	1.52912	0.243838	0.919386	4.65594	4.23321	2.49164	0.451625	0.45245	0.822422	0.540529	1.46638	1.05313	0.955253	0.598904	0.400628	0.318769	0.305099	0.760873	0.406213	0.201789	0.12896
0.652278	AT5G05820	UUAT3		Putative phosphate/phosphoenolpyruvate translocator protein family	Nucleotide-sugar transporter family protein (.1)		215	0	0	1	0	0	0	0	0	0	0	0	0	0	0	0	0	0	0	0	1	637.238	0.811061	0.695192	0.685975	1.49291	1.54427	1.01894	0.845511	0.580911	0.945825	0.599125	0.961621	0.807432	0.770615	0.393263	0.316446	0.326145	0.316402	0.425935	0.391337	1.59944	0.535076
0.709242	AT4G04910	NSF		NSF and SNAP Proteins;NSF Gene family	AAA-type ATPase family protein (.1)		216	0	0	1	0	0	0	0	0	0	0	0	0	0	0	0	0	0	0	0	1	1877.21	0.77206	0.730565	0.867709	1.88292	2.28269	1.19535	1.06064	0.770045	1.09638	0.813517	0.996501	0.987566	0.878087	0.666262	0.615881	0.554442	0.531659	0.739437	0.635963	1.69089	0.849056
0.663862	AT2G21160				Translocon-associated protein (TRAP), alpha subunit (.1), Translocon-associated protein (TRAP), alpha subunit (.2)		217	0	0	1	0	0	0	0	0	0	0	0	0	0	0	0	0	0	0	0	1	6344.11	0.272318	1.48766	0.475788	1.21128	1.33899	0.809101	0.786075	0.569385	0.628767	0.506943	0.445285	0.437554	0.431397	0.27929	0.263385	0.269978	0.23078	0.340257	0.315198	0.253772	0.600322
0.703559	AT5G02280	TRAPPC4			SNARE-like superfamily protein (.1)		218	0	0	1	0	0	0	0	0	0	0	0	0	0	0	0	0	0	0	0	1	287.112	0.424857	1.6513	0.495125	0.810491	1.00337	0.579195	0.745331	0.712885	0.673039	0.507828	0.610201	0.45486	0.562858	0.400385	0.404882	0.397701	0.437554	0.225235	0.3565	0.217342	0.597267
0.702212	AT1G51160	AtBET5			SNARE-like superfamily protein (.1.2)		219	0	0	1	0	0	0	0	0	0	0	0	0	0	0	0	0	0	0	0	1	869.122	0.958539	1.37514	0.796006	1.09985	1.30979	1.19962	1.02949	0.947517	0.995219	0.757341	1.01532	0.84621	0.812132	0.618123	0.645101	0.575611	0.736106	0.656029	0.708754	0.866366	0.913111
0.695339	AT2G35190	NPSN11,NSPN11,ATNPSN11		Other SNAREs;NPSN Gene family	novel plant snare 11 (.1)		220	0	0	1	0	0	0	0	0	0	0	0	0	0	0	0	0	0	0	0	1	944.414	0.634323	0.690641	0.632196	2.12659	2.30993	1.41303	1.2598	0.771234	1.49967	0.630033	1.01302	0.746515	0.553087	0.155803	0.0954562	0.0252248	0.064047	0.0723315	0.051234	3.96445	0.856501
0.686617	AT2G24765	ARF3,ARL1,ATARL1			ADP-ribosylation factor 3 (.1.2)		221	0	0	1	0	0	0	0	0	0	0	0	0	0	0	0	0	0	0	0	1	1370.2	0.807815	2.1435	0.692521	1.27595	1.3687	1.05854	0.944137	0.850171	0.922842	0.768861	0.878534	0.78184	0.799719	0.618599	0.551165	0.49401	0.539923	0.582304	0.524945	2.12832	0.852777
0.716305	AT1G31780	COG7			oligomeric golgi complex subunit		222	1	0	1	0	0	0	0	0	0	0	0	0	0	0	0	0	0	0	0	1	1374.8	0.649346	0.427126	0.557504	1.04765	1.1892	0.703665	0.79741	0.639709	0.768597	0.640615	0.661244	0.684943	0.603658	0.52455	0.495825	0.528207	0.377357	0.602216	0.500852	0.493231	0.671524
0.837098	AT5G11980	COG8			conserved oligomeric Golgi complex component-related / COG complex component-related (.1)		223	1	0	1	0	0	0	0	0	0	0	0	0	0	0	0	0	0	0	0	1	766.68	0.621092	0.724119	0.636601	1.67629	1.56509	1.05211	0.846383	0.749799	0.850149	0.71453	0.737137	0.681356	0.656827	0.573767	0.50541	0.480016	0.438978	0.591622	0.453916	0.857327	0.996107
0.633255	AT4G26940			Glycosyltransferase family- 31 family	Galactosyltransferase family protein (.1.2)		224	1	0	1	0	0	0	0	0	0	0	0	0	0	0	0	0	0	0	0	1	1405.01	0.861758	0.460208	0.633206	2.21263	2.21278	1.40163	0.649648	0.651564	0.859591	0.749212	1.16707	1.08954	0.990651	0.663273	0.547641	0.589351	0.53041	0.796065	0.784797	0.36123	0.504288
0.650343	AT5G15050	GlcAT14B		Glycosyltransferase- family 14 family	Core-2/I-branching beta-1,6-N-acetylglucosaminyltransferase family protein (.1)		225	1	0	1	0	0	0	0	0	0	0	0	0	0	0	0	0	0	0	0	1	430.193	0.665818	1.26203	1.18135	1.03235	1.18859	0.694518	1.41826	1.15042	1.39926	1.20093	1.09413	1.27136	1.22633	0.484556	0.509189	0.677888	0.59847	0.387451	0.307145	0.444834	0.74625
0.662327	AT1G57620	CYB			emp24/gp25L/p24 family/GOLD family protein (.1)		226	1	0	1	0	0	0	0	0	0	0	0	0	0	0	0	0	0	0	0	1	634.577	0.835821	2.47457	0.634715	1.7724	2.07715	1.41792	1.30851	0.912188	0.973959	0.646794	0.804076	0.702503	0.701555	0.653357	0.667947	0.682211	0.625681	0.575558	0.649587	0.308118	1.07569
0.681358	AT2G37585	GlcAT14C			Core-2/I-branching beta-1,6-N-acetylglucosaminyltransferase family protein (.1)		227	1	0	1	0	0	0	0	0	0	0	0	0	0	0	0	0	0	0	0	1	375.893	1.3341	1.01805	0.907638	1.06414	1.16159	1.11976	0.978301	1.18899	1.05263	1.08742	1.0868	1.18596	1.22319	0.35679	0.387094	0.441448	0.418793	0.167192	0.198036	0.807909	0.756798
0.842992	AT1G14670			Putative endosomal protein family	Endomembrane protein 70 protein family (.1)		228	1	1	1	0	0	0	0	0	0	0	0	0	0	0	0	0	0	0	0	1	3181.23	0.876516	0.623388	0.738805	2.09428	2.38619	1.2435	1.1897	0.700692	1.23944	0.748152	1.01591	0.970737	0.760345	0.524446	0.519284	0.517997	0.36711	0.649633	0.611612	1.24754	0.77242
0.655896	AT2G24170			Putative endosomal protein family	Endomembrane protein 70 protein family (.1)		229	1	1	1	0	0	0	0	0	0	0	0	0	0	0	0	0	0	0	0	1	652.685	0.271339	0.317708	0.355743	2.83709	3.38641	1.54351	0.794731	0.346668	0.684944	0.378343	0.571482	0.475401	0.287533	0.130334	0.0787538	0.0390167	0.0594065	0.0641924	0.0484723	0.159346	0.592679
0.696147	AT5G35160	TMN11		Putative endosomal protein family	Endomembrane protein 70 protein family (.1.2)		230	1	1	1	0	0	0	0	0	0	0	0	0	0	0	0	0	0	0	0	1	2469.45	0.742405	0.63093	0.805442	1.57392	1.6578	0.849439	1.36771	0.666956	1.08434	0.675408	0.919673	0.871997	0.629922	0.751332	0.714432	0.638029	0.46476	0.597139	0.587817	0.545818	0.68015
0.62324	AT2G41770	STL1			Protein of unknown function (DUF288) (.1)		231	1	1	1	0	0	1	0	0	0	0	0	0	0	0	0	0	0	0	0	1	820.716	1.03049	0.631652	0.922342	1.20271	1.27204	0.78694	0.746778	0.675104	0.82127	0.76504	1.0516	1.02414	0.802865	0.567738	0.455753	0.476438	0.418579	0.223065	0.239225	0.192617	0.569327
0.77795	AT5G07720	XXT3		Glycosyltransferase family- 34 family	Galactosyl transferase GMA12/MNN10 family protein (.1)		232	1	1	1	0	0	1	0	0	0	0	0	1	1	0	0	0	0	0	0	1	98.1332	1.21539	1.65204	0.531154	1.49561	1.82325	1.0969	2.01127	0.708816	1.78941	0.618355	1.17648	0.810486	0.626837	0.273332	0.201459	0.0753388	0.213361	0.111377	0.199123	0.508708	0.514751
0.632947	AT4G02500	AtXXT2, XT2,ATXT2,XXT2		Glycosyltransferase family- 34 family	UDP-xylosyltransferase 2 (.1)		233	1	1	1	0	0	1	0	0	0	0	0	1	1	0	0	0	1	1	1	1	2126.76	1.3948	1.49798	0.908487	1.9373	2.20124	1.28253	1.55553	0.983442	1.38453	0.926899	1.41673	1.21657	1.08194	0.812578	0.738451	0.650838	0.750036	0.400854	0.400769	0.404906	0.664735
0.747556	AT3G44340	CEF			clone eighty-four (.1.2)		234	1	0	1	0	0	0	0	0	0	0	0	0	0	0	0	0	1	1	1	0	2293.17	0.768742	0.430348	0.78987	1.59012	1.77773	0.954456	0.716342	0.709511	0.940976	0.802671	0.994244	0.968147	0.846114	0.8004	0.811769	0.837173	0.642517	0.811449	0.794907	1.29347	0.831272
0.723412	AT3G53610	RAB8,ATRAB8,AtRab8B,AtRABE1a			RAB GTPase homolog 8 (.1.2.3)		235	1	0	1	0	0	0	0	0	0	0	0	0	0	0	0	0	1	1	1	0	1175.59	1.00457	1.08961	0.609653	1.29828	1.40259	1.03186	0.583203	0.597809	0.69533	0.531947	0.869443	0.835257	0.721028	0.946559	0.801156	0.691086	0.867434	0.983957	0.745611	1.41903	0.856556
0.760914	AT2G45200	GOS12,ATGOS12		Other SNAREs;GOS1 Gene family	golgi snare 12 (.1.2)		236	1	1	1	1	0	0	0	0	0	0	0	0	0	0	0	0	1	1	1	1	730.353	0.974884	0.665925	0.773695	0.983958	1.11477	1.00996	0.688407	0.882333	0.943881	0.934702	0.972779	0.950524	1.04924	0.750259	0.650734	0.719846	0.727319	0.510058	0.570772	0.848705	1.00743
0.667937	AT3G25040	ERD2B		Putative ER lumen protein retaining receptor family	endoplasmic reticulum retention defective 2B (.1)		237	1	0	1	1	0	0	0	0	0	0	0	0	0	0	0	0	1	1	1	1	1220.92	0.795577	1.95164	0.875195	1.18406	1.37808	0.99412	1.17586	0.969839	1.08153	0.841471	0.851715	0.865373	0.845411	0.453827	0.421007	0.510679	0.455408	0.422986	0.484718	0.507696	1.02074
0.857643	AT4G12650	TMN12		Putative endosomal protein family	Endomembrane protein 70 protein family (.1)		238	0	1	1	0	0	0	0	0	0	0	0	0	0	0	0	0	1	1	1	1	4726.07	0.560944	0.751484	0.677031	1.6366	1.94155	0.89397	1.0593	0.603947	0.942522	0.640557	0.865254	0.821303	0.648804	0.556526	0.5674	0.510153	0.411852	0.53615	0.529627	1.05453	0.812742
0.923843	AT1G64650				Major facilitator superfamily protein (.1.2)		239	0	1	1	0	0	0	0	0	0	0	0	0	0	0	0	0	1	0	1	1	2206.76	0.748481	0.89995	0.808452	2.03214	2.35427	1.12003	1.46085	0.727873	1.2711	0.669878	1.00757	0.869454	0.710578	0.487585	0.481622	0.445958	0.425556	0.342572	0.334799	0.205483	0.971951
0.691376	AT2G34300				S-adenosyl-L-methionine-dependent methyltransferases superfamily protein (.1.2)		240	1	1	1	0	0	0	0	0	0	0	0	0	0	0	0	0	1	0	1	1	1670.65	0.632789	0.363336	0.253852	3.91371	3.98371	2.0998	0.831132	0.490054	0.966635	0.39954	0.920605	0.605967	0.335749	0.435788	0.268385	0.0929326	0.163389	0.271502	0.0902291	0.0423318	0.452748
0.630866	AT3G23300				S-adenosyl-L-methionine-dependent methyltransferases superfamily protein (.1)		241	1	1	1	0	0	0	0	0	0	0	0	0	0	0	0	0	1	0	1	1	1812.01	1.00927	1.05231	1.0493	1.66403	1.73659	1.06891	1.14237	0.955714	1.17137	0.947439	1.2284	1.16237	0.911408	0.993059	0.874578	0.599326	0.568335	1.22346	0.943849	1.50607	0.706106
0.710954	AT2G22125	CSI1,POM2			binding (.1)		242	0	0	0	0	0	1	0	0	0	0	0	0	0	0	0	0	1	1	1	0	4047.75	1.19337	0.352084	0.785805	1.7893	2.1925	0.955307	0.766489	0.710883	0.990782	0.927171	1.25379	1.02152	0.793848	0.846314	0.793184	0.644147	0.429334	0.495487	0.385281	0.199384	0.651729
0.824305	AT1G68060	MAP70-1,ATMAP70-1			microtubule-associated proteins 70-1 (.1)		243	0	0	0	0	0	0	0	0	0	0	1	0	0	0	0	0	1	1	1	0	1875.17	0.938179	0.885173	0.756835	1.70896	1.65622	1.27172	1.09614	1.01093	1.07835	0.97261	0.976059	0.823694	0.808987	0.507598	0.409066	0.317169	0.35069	0.321549	0.254563	0.21076	1.05875
0.690421	AT5G23430	KTN80.4			Transducin/WD40 repeat-like superfamily protein (.1.2)		244	0	0	0	0	0	0	0	0	0	0	0	0	0	0	0	0	1	1	1	0	1005.67	1.00269	0.482681	0.438199	1.80726	1.52369	1.52663	0.764379	0.624881	0.725128	0.561488	0.785943	0.567279	0.371147	0.575346	0.488312	0.171536	0.276825	0.24091	0.210958	0.603949	0.966254
0.620017	AT1G19870	iqd32		IQD Protein family	IQ-domain 32 (.1)		245	0	0	0	0	0	0	0	0	0	0	0	0	0	0	0	0	1	1	1	0	2511.07	0.703114	0.462821	0.409492	1.40156	1.61398	1.09449	0.670177	0.67819	0.732286	0.57695	0.709591	0.527118	0.468764	0.698289	0.772189	0.612079	0.600351	0.520502	0.531013	0.342938	0.872426
0.695583	AT2G20680	MAN5-2, MAN2,AtMAN2		Glycoside Hydrolase family 5 family	Glycosyl hydrolase superfamily protein (.1)		246	0	0	0	0	0	1	0	0	0	0	0	0	0	0	0	0	1	1	1	1	246.445	0.791943	1.28125	0.562407	2.1199	1.90162	0.898761	0.851461	0.457436	0.827661	0.468514	1.0516	0.848666	0.778425	0.497552	0.462067	0.313329	0.409064	0.15892	0.207664	0.236326	0.960131
0.685204	AT5G11890	EMB3135			harpin-induced protein; EMBRYO DEFECTIVE 3135		247	0	0	0	0	0	0	0	0	0	0	0	0	0	0	0	0	1	1	1	1	558.721	1.02692	0.840124	0.856586	1.61152	1.39699	1.45112	0.975487	0.894367	1.07874	0.959364	0.939254	1.01053	0.87891	0.55689	0.510945	0.444022	0.469126	0.381461	0.318095	0.312722	1.05875
0.707464	AT5G01970	MadA2			heat-inducible transcription repressor		248	0	0	0	0	0	0	0	0	0	0	0	0	0	0	0	0	1	1	1	1	341.306	1.55401	0.428051	0.437331	1.50396	1.36587	1.54053	0.509297	0.459137	0.725685	0.446946	1.28446	0.834316	0.589565	1.33601	1.12604	0.871277	1.0088	1.44639	0.948752	0.243775	0.817909
0.71838	AT1G35220				FAM91 carboxy-terminus protein		249	0	0	0	0	0	0	0	0	0	0	0	0	0	0	0	0	1	1	1	1	845.73	0.99253	0.324317	0.750788	1.56637	1.73032	1.19935	1.00229	0.728875	1.12429	0.86399	1.08159	0.907929	0.85925	0.583569	0.529233	0.621642	0.450212	0.521246	0.434594	0.378759	0.74975
0.727128	AT1G52910				Protein of unknown function (DUF1218) (.1)		250	0	0	0	0	0	0	0	0	0	0	0	0	0	0	0	0	1	1	1	1	199.692	0.570125	1.11394	1.20426	4.29944	4.77176	2.42569	0.440439	1.4814	1.14432	1.34633	0.756042	0.560559	0.563874	0.118971	0.0554409	0.00822739	0.0271835	0.0410498	0.0232985	0.145828	0.329515
0.602025	AT3G50960	PLP3a			phosducin-like protein 3 homolog (.1)		251	0	0	0	0	0	0	0	0	0	0	0	0	0	0	0	0	1	1	1	1	261.24	0.629495	1.74628	0.331031	1.11782	1.36665	1.0037	0.715758	0.609038	0.595864	0.38391	0.339952	0.293179	0.227486	0.313894	0.187679	0.0566012	0.145454	0.13946	0.163846	0.621054	0.699671
0.666936	AT5G13260			Group VI family	myosin		252	0	0	0	0	0	0	0	0	0	0	0	0	0	0	0	0	0	1	1	1	787.571	0.840957	0.525392	1.07397	1.17028	1.06609	0.869122	0.994522	0.967461	1.11288	0.993068	1.061	1.12833	1.09347	0.650016	0.552249	0.532995	0.564198	0.625657	0.484408	0.21657	0.930863
0.822983	AT3G05420	ACBP4,AtACBP4		Acyl-CoA Binding Protein family	acyl-CoA binding protein 4 (.1.2)		253	0	0	0	0	0	0	0	0	0	0	0	0	0	0	0	0	0	1	0	0	1658.95	0.838233	0.663618	0.807632	2.25303	2.35643	1.35054	1.00398	0.834246	1.17175	0.844343	1.03514	0.922169	0.819526	0.667994	0.607769	0.584802	0.481004	0.792798	0.595674	0.747285	0.877026
0.624464	AT1G21630	AtEH2		Group I family	Calcium-binding EF hand family protein (.1.2)		254	0	0	0	0	0	0	0	0	0	0	0	0	0	0	0	0	1	1	0	0	3170.37	0.667192	0.222085	0.644186	1.23315	1.1911	0.728022	0.641338	0.53312	0.685456	0.658471	0.76244	0.722572	0.610031	0.819701	0.897205	0.85454	0.607587	1.0713	0.820331	1.87248	0.64802
0.606941	AT5G55893				hypothetical protein		255	0	0	0	0	0	0	0	0	0	0	0	0	0	0	0	0	1	1	0	0	4.20001	0	0.224418	1.12822	0.90531	1.17249	0.985734	0.659555	0	0.912872	0.601994	0.192227	0.70137	0.496476	0.182468	0.188283	0.195588	0	0.867438	0.443095	1.98099	0
0.727371	AT5G16590	LRR1		Receptor kinase-like protein family	Leucine-rich repeat protein kinase family protein (.1)		256	0	0	0	0	0	0	0	0	1	1	0	0	0	0	0	0	0	0	0	1	1397.77	0.471896	0.378973	0.764459	1.80136	2.22893	0.909804	0.47316	0.530813	0.618269	0.718119	0.619766	0.663151	0.684738	0.207249	0.198013	0.184538	0.171986	0.0573423	0.0772217	0.0744058	0.354258
0.708092	AT2G01720	OST1a		Putative ribophorin I family	Ribophorin I (.1)		257	0	0	0	0	0	0	0	0	1	1	0	0	0	0	0	0	0	0	0	1	2314.04	0.565402	0.846822	0.744351	1.4647	1.65529	0.879949	0.958878	0.744227	0.856273	0.760832	0.778034	0.861819	0.742514	0.645805	0.593254	0.597811	0.511724	0.673455	0.622872	0.219327	1.17621
0.702001	AT5G61790	CNX1,ATCNX1		Calnexin homolog family	calnexin 1 (.1)		258	0	0	0	0	0	0	0	0	1	1	0	0	0	0	0	0	0	0	0	1	9070.2	0.338107	0.72909	0.7378	1.51117	1.65891	1.00267	1.04863	0.964694	1.10725	0.9881	0.688684	0.715585	0.678538	0.383514	0.275507	0.393881	0.243581	0.793805	0.918377	0.197681	0.977916
0.847904	AT4G14960	TUA6			Tubulin/FtsZ family protein (.1.2)		259	0	0	0	0	0	0	0	0	1	0	0	0	0	0	0	0	0	0	0	1	13124.7	0.827304	1.53269	1.08212	1.17192	1.28676	0.794546	1.41407	0.810808	1.19625	0.911199	1.00292	0.927626	0.858645	0.347486	0.307526	0.311258	0.306237	0.27148	0.300674	1.18482	0.793051
0.823585	AT1G04820	TUA4,TOR2			tubulin alpha-4 chain (.1)		260	0	0	0	0	0	0	0	0	1	0	0	0	0	0	0	0	0	0	0	1	9963.1	0.558839	1.31728	0.615913	1.05302	1.14448	0.661544	1.35809	0.746069	1.15579	0.647548	0.746733	0.574679	0.466827	0.191379	0.141203	0.0838531	0.124224	0.154497	0.13701	1.90027	0.756117
0.763639	AT5G19780	TUA5			tubulin alpha-5 (.1)		261	0	0	0	0	0	0	0	0	1	0	0	0	0	0	0	0	0	0	0	1	4396.99	0.885894	1.30119	1.09842	0.915946	1.1306	0.61626	1.36916	0.974993	1.34337	1.18072	1.12703	1.06187	0.846507	0.325755	0.318151	0.280238	0.255729	0.204244	0.158082	0.516583	0.913022
0.762675	AT5G19770	TUA3			tubulin alpha-3 (.1)		262	0	0	0	0	0	0	0	0	1	0	0	0	0	0	0	0	0	0	0	1	3111.42	1.27284	1.45651	1.5298	1.30051	1.74361	0.839173	1.40492	1.04224	1.615	1.33783	1.4095	1.28949	1.13495	0.432518	0.393182	0.37385	0.37136	0.265215	0.255099	0.339609	0.810046
0.699888	AT1G12000				Phosphofructokinase family protein (.1)		263	0	0	0	0	0	0	0	0	1	0	0	0	0	0	0	0	0	0	0	1	3169.67	0.446983	1.36968	0.675348	2.46516	2.54327	1.14789	1.13941	0.793298	0.829309	0.525404	0.540499	0.450429	0.304918	0.189799	0.150939	0.0951139	0.114987	0.284766	0.145608	0.307118	0.841711
0.69666	AT5G27430				Signal peptidase subunit (.1)		264	0	0	0	0	0	0	0	0	1	0	0	0	0	0	0	0	0	0	0	1	880.89	0.492356	2.06083	0.539271	0.873648	1.02396	0.942329	0.959921	0.786915	0.715551	0.584576	0.526083	0.500497	0.551547	0.393237	0.371655	0.401928	0.407593	0.47149	0.597878	0.637552	1.02692
0.675507	AT5G66920	sks17			SKU5 similar 17 (.1)		265	0	0	0	0	0	0	0	0	1	0	0	0	0	0	0	0	0	0	0	1	1105.66	1.42277	0.569458	0.84321	2.88871	2.55873	2.14057	0.442831	0.414345	0.56731	0.425336	0.741152	0.470684	0.251771	0.269628	0.211705	0.0512647	0.0715392	0.0939098	0.0967815	0.0489129	0.361887
0.633385	AT5G42020	BIP2		Luminal binding protein family	Heat shock protein 70 (Hsp 70) family protein (.1), Heat shock protein 70 (Hsp 70) family protein (.2)		266	0	0	0	0	0	0	0	0	1	0	0	0	0	0	0	0	0	0	0	1	8439.84	0.131255	0.463918	0.386698	1.71954	1.76638	0.859347	0.795609	0.787696	0.783819	0.78559	0.375465	0.397779	0.382706	0.189053	0.105128	0.184056	0.0870127	0.52308	0.532073	0.20653	0.78044
0.653144	AT2G20750	EXPB1,ATHEXPBETA1.5,ATEXPB1		Beta-Expansins family	expansin B1 (.1)		267	0	0	0	0	0	0	0	0	1	0	1	0	0	0	0	0	0	0	0	1	335.571	0.22618	0.224706	0.444805	1.71776	2.35531	1.02606	0.227012	0.688563	0.333625	0.685645	0.433064	0.634968	0.546823	0.0296891	0.0447745	0.0220318	0.0647054	0.00814265	0.0277289	0.0247941	0.0772467
0.623066	AT3G05910	AtPAE12		Carbohydrate Esterase family 13 family, Carbohydrate Esterase family 13 family	Pectinacetylesterase family protein (.1.2)	Plant pectin acetylesterase structure and function: new insights from bioinformatic analysis. BMC Genomics (2017)	268	0	0	0	0	1	0	0	0	1	1	1	0	0	0	0	0	0	0	0	1	1892.14	1.29651	0.726794	0.557214	0.92961	1.00547	0.843859	0.815097	0.646924	0.942238	0.645858	1.30866	0.949676	0.950506	0.350755	0.359425	0.313456	0.323364	0.162221	0.188841	0.404547	0.406074
0.725369	AT5G39320	UDG4			UDP-glucose 6-dehydrogenase family protein (.1)		269	0	0	0	0	0	0	0	0	0	0	0	0	0	0	0	0	0	1	0	1	2281.33	0.352898	1.19652	0.398802	3.53775	4.85826	1.52773	0.855146	0.480485	0.926699	0.433712	0.748491	0.466141	0.318996	0.0849904	0.0617012	0.0208849	0.0418104	0.120972	0.0946276	0.240707	0.51452
0.803966	AT4G27080	PDIL5-4,ATPDI7,ATPDIL5-4			PDI-like 5-4 (.1.2)		270	0	0	0	0	0	0	0	0	0	0	0	0	0	0	0	0	0	0	1	1	1040.99	0.671819	1.41702	1.16416	1.65973	1.8315	0.942563	1.53676	1.13132	1.59993	1.17716	1.09742	1.12907	1.1047	0.587479	0.505167	0.587896	0.507301	0.733204	0.638216	0.355668	1.06308
0.683129	AT3G08630	RER2			Protein of unknown function (DUF3411) (.1)		271	0	0	0	0	0	0	0	0	0	0	0	0	0	0	0	0	0	0	0	1	531.356	0.482939	0.675846	0.800374	2.80367	3.34101	1.8492	0.58259	0.610901	0.647964	0.602725	0.613847	0.574713	0.686753	0.27115	0.258956	0.180881	0.251021	0.161128	0.20664	0.477582	0.775543
0.682919	AT5G47770	FPS1			farnesyl diphosphate synthase 1 (.1)		272	0	0	0	0	0	0	0	0	0	0	0	0	0	0	0	0	0	0	0	1	2681.74	0.952173	1.37496	1.38398	1.99662	2.64977	1.46225	0.853487	0.985041	1.03853	1.06947	1.03533	1.15594	1.03765	0.220046	0.218212	0.257003	0.209647	0.15827	0.15961	0.291639	0.637463
0.681974	AT1G56590	ZIP4,AP3M			Clathrin adaptor complexes medium subunit family protein (.1)		273	0	0	0	0	0	0	0	0	0	0	0	0	0	0	0	0	0	0	0	1	473.069	0.962644	0.783027	0.848906	1.16384	1.25262	0.961214	0.933981	0.936302	0.915829	0.767846	0.872089	0.869694	0.819855	0.688498	0.673663	0.769258	0.749133	0.720073	0.64516	1.48616	0.868289
0.688299	AT4G00820	iqd17		IQD Protein family	IQ-domain 17 (.1)		274	0	0	0	0	0	0	0	0	0	0	0	0	0	0	0	0	0	0	0	1	833.943	1.23626	0.637457	0.160519	2.04992	1.80497	1.59194	1.25229	0.121758	0.621585	0.134411	0.397896	0.1566	0.103767	0.213201	0.168789	0.089639	0.0874095	0.121231	0.0647156	0.149654	0.721293
0.679066	AT2G39900	WLIM2a	LIM		GATA type zinc finger transcription factor family protein (.1)		275	0	0	0	0	0	0	0	0	0	0	0	0	0	0	0	0	0	0	0	1	1216.02	1.47793	2.04787	0.913792	1.11816	1.4599	1.06111	1.61798	0.936927	1.6263	0.918327	1.71029	1.45994	1.0786	0.35734	0.299794	0.110789	0.274856	0.0741523	0.106364	0.591848	1.00791
0.691831	AT4G39050	Kin7.4		Kinesin-like proteins family, Putative kinesin heavy chain family	Kinesin motor family protein (.1)		276	0	0	0	0	0	0	0	0	0	0	0	0	0	0	0	0	0	0	0	1	1745.8	0.820858	0.201923	0.824452	1.28936	1.26745	0.942259	0.533939	0.708019	0.827516	0.901785	0.87034	0.820048	0.889836	0.435905	0.468821	0.646053	0.416654	0.377722	0.298477	0.28595	0.601918
0.693909	AT1G74690	IQD31		IQD Protein family	IQ-domain 31 (.1)		277	0	0	0	0	0	0	0	0	0	0	0	0	0	0	0	0	0	0	0	1	2247.84	1.03668	0.789155	0.962846	1.20099	1.3013	1.12933	1.36021	0.95928	1.22262	0.893093	1.15796	0.940928	0.772266	0.374006	0.328581	0.201362	0.260119	0.14668	0.252098	0.114744	0.928165
0.696146	AT3G07990	SCPL27			serine carboxypeptidase-like 27 (.1)		278	0	0	0	0	0	0	0	0	0	0	0	0	0	0	0	0	0	0	0	1	340.984	1.63497	0.456098	0.545443	2.6517	3.13148	1.90623	1.89897	0.581497	2.12739	0.813172	2.08359	1.19794	0.834731	0.921483	0.688785	0.648052	0.582201	0.691822	0.41206	0.0366008	0.557483
0.670424	AT1G31070	GLCNA.UT1, GlcNAc1pUT1			N-acetylglucosamine-1-phosphate uridylyltransferase 1 (.1.2)		279	0	0	0	0	0	0	0	0	0	0	0	0	0	0	0	0	0	0	0	1	934.912	1.29411	0.821667	0.593006	2.25801	2.47212	1.9278	1.46742	0.738024	1.40828	0.721175	1.26166	0.863332	0.521908	1.01892	0.658068	0.288201	0.436297	0.415019	0.368255	0.912193	0.619224
0.700242	AT5G45560				Pleckstrin homology (PH) domain-containing protein / lipid-binding START domain-containing protein (.1)		280	0	0	0	0	0	0	0	0	0	0	0	0	0	0	0	0	0	0	0	1	343.752	0.544108	0.296134	0.351512	1.87819	1.54	1.45931	0.882411	0.790796	1.04398	0.720815	0.984087	0.754112	0.636932	0.46595	0.407184	0.336951	0.363202	0.307356	0.286932	0.326755	0.862363
0.66786	AT3G06060	TSC10A		Ketosphinganine Reductase family	NAD(P)-binding Rossmann-fold superfamily protein (.1)		281	0	0	0	0	0	0	0	0	0	0	0	0	0	0	0	0	0	0	0	1	450.081	0.801017	1.43453	1.1581	1.94981	2.11896	1.30006	1.43714	1.2044	1.2795	1.24524	1.26642	1.1541	1.23931	0.565308	0.502501	0.547549	0.508275	0.548413	0.458965	1.26629	0.750193
0.667121	AT4G01200				Calcium-dependent lipid-binding (CaLB domain) family protein (.1)		282	0	0	0	0	0	0	0	0	0	0	0	0	0	0	0	0	0	0	0	1	59.702	0.181615	1.61035	0.198424	1.0827	1.40223	1.12109	1.22958	0.656202	0.539449	0.5929	0.960138	0.921034	0.890634	0.667501	0.582808	0.550381	0.792333	0.671263	0.467574	0.836172	0.690244
0.665736	AT3G54250	AtMDD2			GHMP kinase family protein (.1)		283	0	0	0	0	0	0	0	0	0	0	0	0	0	0	0	0	0	0	0	1	600.514	0.395724	0.45518	0.41624	1.58041	1.74122	1.03873	0.674644	0.749576	0.658896	0.582433	0.552565	0.48727	0.555578	0.210571	0.160657	0.116275	0.149797	0.130438	0.0712775	0.561132	1.22193
0.70722	AT5G57700				BNR/Asp-box repeat family protein (.1.2.3.4)		284	0	0	0	0	0	0	0	0	0	0	0	0	0	0	0	0	0	0	0	1	403.117	1.72367	1.25093	1.22837	1.29034	1.62472	1.13999	0.767924	0.886558	1.1147	1.05789	1.30982	1.34214	1.33973	0.368815	0.315833	0.252687	0.396281	0.153641	0.170812	0.0825587	1.01401
0.707269	AT1G65010				Plant protein of unknown function (DUF827) (.1)		285	0	0	0	0	0	0	0	0	0	0	0	0	0	0	0	0	0	0	0	1	2874.13	1.067	0.465356	1.37542	1.57616	2.06719	1.14829	1.09731	1.21175	1.43618	1.3958	1.47025	1.52304	1.22393	0.481559	0.49553	0.501893	0.309474	0.112817	0.167703	0.0535549	0.804773
0.664488	AT4G22910	FZR2,CCS52A1			FIZZY-related 2 (.1)		286	0	0	0	0	0	0	0	0	0	0	0	0	0	0	0	0	0	0	0	1	443.777	0.572138	0.380186	0.766127	2.05976	2.22673	1.2299	0.358926	0.527877	0.585767	0.651404	0.698603	0.854081	0.824633	0.250404	0.276203	0.355409	0.239399	0.309914	0.234839	0.85306	0.332497
0.662436	AT5G10020	SIRK1			Leucine-rich receptor-like protein kinase family protein (.1.2)		287	0	0	0	0	0	0	0	0	0	0	0	0	0	0	0	0	0	0	0	1	950.345	1.14283	0.635749	0.857613	1.6428	1.65212	1.02884	1.32263	0.862329	1.13125	0.955115	1.14263	0.911306	0.808546	0.469331	0.411894	0.384655	0.282333	0.264519	0.294716	0.29329	1.30856
0.712685	AT4G03190	GRH1,ATGRH1,ATGER1,AFB1			GRR1-like protein 1 (.1)		288	0	0	0	0	0	0	0	0	0	0	0	0	0	0	0	0	0	0	0	1	1313.51	1.29876	0.698214	0.240803	2.98336	3.40417	1.37582	0.93058	0.236173	0.965007	0.256013	1.44383	0.607764	0.204788	0.492434	0.549667	0.0681689	0.232611	0.133137	0.139557	0.186863	0.746379
0.658845	AT3G14172				GPI-anchored adhesin-like protein		289	0	0	0	0	0	0	0	0	0	0	0	0	0	0	0	0	0	0	0	1	1421.67	1.18406	0.287076	0.758274	1.42981	1.31626	1.22067	0.899724	0.777774	1.1726	0.923611	1.27378	1.07677	0.808166	0.790803	0.796536	0.633291	0.64365	0.55097	0.505939	1.0944	0.946261
0.717795	AT3G53010				Domain of unknown function (DUF303) (.1)		290	0	0	0	0	0	0	0	0	0	0	0	0	0	0	0	0	0	0	0	1	75.4695	0.383123	0.424635	0.439512	2.04551	3.27342	1.35316	0.862577	0.444947	0.802686	0.658873	0.770238	1.21001	0.925596	0.132011	0.209566	0.0108848	0.0924779	0.0120686	0.0369886	0	0.836666
0.655258	AT5G15350	ENODL17,AtENODL17		Blue copper binding protein family	early nodulin-like protein 17 (.1)		291	0	0	0	0	0	0	0	0	0	0	0	0	0	0	0	0	0	0	0	1	2206.24	0.403816	1.54228	0.920864	1.65346	1.70938	1.27104	0.582281	0.579463	0.567228	0.576826	0.369601	0.354717	0.518881	0.0771148	0.0548404	0.0439361	0.0660803	0.207243	0.120623	0.0471401	0.56969
0.654362	AT2G04780	FLA7			FASCICLIN-like arabinoogalactan 7 (.1.2)		292	0	0	0	0	0	0	0	0	0	0	0	0	0	0	0	0	0	0	0	1	2506.45	0.709456	0.688553	0.708478	1.88989	2.48962	1.51798	1.00049	0.742917	0.953603	0.65804	0.744397	0.607224	0.470459	0.0859181	0.0536354	0.0154039	0.0590937	0.0167158	0.0163347	0.0232366	0.352159
0.653794	AT5G08670				ATP synthase alpha/beta family protein (.1)		293	0	0	0	0	0	0	0	0	0	0	0	0	0	0	0	0	0	0	0	1	5794.88	0.497712	1.00715	1.10575	1.89785	1.93753	1.02641	0.993352	0.759252	0.854166	0.927602	0.893751	0.889594	0.904267	0.571582	0.432727	0.421164	0.471584	0.63436	0.425038	0.737275	0.730397
0.721519	AT1G32210	ATDAD1			Defender against death (DAD family) protein (.1)		294	0	0	0	0	0	0	0	0	0	0	0	0	0	0	0	0	0	0	0	1	1735.94	0.47418	1.95794	0.571183	0.717996	1.01083	0.714684	1.00613	0.703291	0.761982	0.594734	0.640883	0.613722	0.607204	0.370837	0.364433	0.395134	0.391324	0.411874	0.480276	0.311539	0.742792
0.72604	AT1G13170	ORP1D			OSBP(oxysterol binding protein)-related protein 1D (.1), OSBP(oxysterol binding protein)-related protein 1D (.2)		295	0	0	0	0	0	0	0	0	0	0	0	0	0	0	0	0	0	0	0	1	1011.12	0.869499	0.744821	0.915023	1.76743	1.82392	1.20789	1.53285	1.04455	1.42803	1.00523	1.15539	1.09445	0.95483	0.459311	0.338646	0.298976	0.271498	0.164845	0.119635	0.144002	1.13327
0.727263	AT5G15230	GASA4			GAST1 protein homolog 4 (.1.2)		296	0	0	0	0	0	0	0	0	0	0	0	0	0	0	0	0	0	0	0	1	8074.13	3.44142	1.44966	1.18036	1.34779	1.77503	0.816229	2.43644	0.658798	2.09631	0.631511	1.28891	0.607337	0.396167	0.098998	0.0575895	0.0111915	0.0473498	0.00654277	0.0135989	0.0690419	0.37686
0.728426	AT3G53880	AKR4C11			NAD(P)-linked oxidoreductase superfamily protein (.1)		297	0	0	0	0	0	0	0	0	0	0	0	0	0	0	0	0	0	0	0	1	292.98	0.505784	1.13243	0.469033	1.51324	1.41468	0.986812	0.869863	0.695876	0.842767	0.454506	0.89559	0.693759	0.647666	0.64871	0.483144	0.372911	0.447317	0.463209	0.463695	0.511172	0.841657
0.65125	AT5G50375	CPI1			cyclopropyl isomerase (.1.2)		298	0	0	0	0	0	0	0	0	0	0	0	0	0	0	0	0	0	0	0	1	734.107	1.02529	1.3764	0.826218	2.23962	2.9482	1.5556	1.58392	1.00198	1.43313	0.87826	1.20206	1.05668	0.906108	0.340327	0.322087	0.311084	0.325356	0.148885	0.211678	0.0396682	0.943427
0.733863	AT3G55005	TON1B			tonneau 1b (TON1b) (.1)		299	0	0	0	0	0	0	0	0	0	0	0	0	0	0	0	0	0	0	0	1	467.966	1.30138	1.34143	0.642989	1.07252	1.43991	1.32558	1.11731	1.12078	1.13064	0.774418	1.10243	0.843507	0.757501	0.568268	0.528922	0.317729	0.51702	0.286109	0.294283	0.426708	0.836568
0.649688	AT2G32980	44045			HAUS augmin-like complex subunit; augmin subunit 2		300	0	0	0	0	0	0	0	0	0	0	0	0	0	0	0	0	0	0	0	1	554.01	0.859514	1.0106	0.517466	0.921049	0.954059	0.942839	0.700023	0.800951	0.845696	0.704344	0.700958	0.650467	0.600332	0.604508	0.605216	0.551592	0.540303	0.608294	0.59961	0.998706	0.719837
0.648028	AT1G53040				Protein of unknown function (DUF616) (.1), Protein of unknown function (DUF616) (.2)		301	0	0	0	0	0	0	0	0	0	0	0	0	0	0	0	0	0	0	0	1	680.424	1.20445	0.764659	1.20305	2.21291	2.1326	1.69963	1.63458	1.16211	2.2235	1.36621	2.03493	1.84861	1.58744	0.735481	0.747297	0.875287	0.749917	0.315909	0.29949	0.525802	0.9192
0.647728	AT1G20950				Phosphofructokinase family protein (.1)		302	0	0	0	0	0	0	0	0	0	0	0	0	0	0	0	0	0	0	0	1	1795.2	0.593416	2.02719	1.02217	2.80005	3.22133	1.53324	1.28423	0.96956	1.0858	0.766643	0.748798	0.670037	0.592967	0.399149	0.309232	0.255794	0.265661	0.306952	0.252944	0.0532988	0.652737
0.736112	AT5G14790				ARM repeat superfamily protein (.1)		303	0	0	0	0	0	0	0	0	0	0	0	0	0	0	0	0	0	0	0	1	437.925	1.82807	1.45713	0.819647	1.57154	2.00723	1.02259	1.21926	0.841649	1.31326	0.814069	1.27392	1.02021	0.809463	0.53375	0.417132	0.371413	0.334679	0.397248	0.418585	0.522476	0.931898
0.646758	AT5G15580	AtLNG1, LNG1,TRM2			longifolia1 (.1)		304	0	0	0	0	0	0	0	0	0	0	0	0	0	0	0	0	0	0	0	1	1604.84	0.749384	0.175609	0.0996517	1.59215	1.55982	0.91925	1.20785	0.359695	1.48122	0.325597	1.46998	0.903088	0.213088	0.352898	0.332608	0.0685905	0.141097	0.0141885	0.036528	0.344764	1.16834
0.646366	AT3G17780				B-cell receptor-associated-like protein		305	0	0	0	0	0	0	0	0	0	0	0	0	0	0	0	0	0	0	0	1	548.764	0.694843	2.09719	0.90235	1.99828	2.21352	1.46361	0.985615	0.862515	1.06618	0.949127	1.05634	0.975187	0.942355	0.506943	0.419343	0.434115	0.534163	0.678839	0.569733	0.325977	0.887807
0.645464	AT5G66410	PLP3b			phosducin-like protein 3 homolog (.1)		306	0	0	0	0	0	0	0	0	0	0	0	0	0	0	0	0	0	0	0	1	586.821	0.826853	1.84233	0.74693	1.21296	1.26296	1.08884	1.03853	0.960536	0.94607	0.769804	0.727804	0.679355	0.627173	0.321268	0.227742	0.225378	0.281476	0.262307	0.282249	2.14803	0.817771
0.644538	AT1G42480				TLR4 regulator/MIR-interacting MSAP protein		307	0	0	0	0	0	0	0	0	0	0	0	0	0	0	0	0	0	0	0	1	743.946	0.623068	1.26317	0.802552	0.841271	0.944363	0.875567	0.953236	1.06718	1.02765	0.846253	0.722765	0.687659	0.688111	0.378062	0.305072	0.40414	0.378384	0.380757	0.403998	0.206902	1.13465
0.643702	AT2G23380	CLF,SET1,SDG1,ICU1			SET domain-containing protein (.1)		308	0	0	0	0	0	0	0	0	0	0	0	0	0	0	0	0	0	0	0	1	708.544	0.47184	0.649175	0.782462	1.8793	1.69351	1.35657	1.00966	1.04603	0.983756	0.967041	0.715578	0.692915	0.718078	0.220649	0.175224	0.197094	0.169641	0.338079	0.194363	1.26234	0.970898
0.641953	AT2G46000				LDL receptor wingless signaling/trafficking chaperone		309	0	0	0	0	0	0	0	0	0	0	0	0	0	0	0	0	0	0	0	1	300.22	0.442423	1.01722	0.351184	2.03908	2.16244	1.44108	0.74739	0.774969	0.526161	0.463197	0.47868	0.435	0.444518	0.467143	0.418813	0.287304	0.33321	0.658339	0.508303	1.17783	0.531339
0.641685	AT4G22010	sks4			SKU5 similar 4 (.1)		310	0	0	0	0	0	0	0	0	0	0	0	0	0	0	0	0	0	0	0	1	1800.3	0.4236	1.1047	1.03112	3.69015	3.32846	1.52813	2.41154	1.30478	1.73995	1.12634	0.975389	0.719954	0.597078	0.111105	0.0623741	0.0328533	0.0267063	0.0141658	0.033079	0.092431	0.860959
0.748546	AT5G54200	WDD1			Transducin/WD40 repeat-like superfamily protein (.1)		311	0	0	0	0	0	0	0	0	0	0	0	0	0	0	0	0	0	0	0	1	685.217	0.594713	0.503456	0.47889	1.74018	2.04222	1.12281	0.812586	0.637081	0.762095	0.637122	0.775286	0.603296	0.540155	0.290792	0.228507	0.170236	0.167494	0.152862	0.085552	0.121424	1.06506
0.748691	AT1G80350	FRC4, ERH3,FTR,FRC2,FRA2,BOT1,ATKTN1,AAA1,LUE1,MAD5			P-loop containing nucleoside triphosphate hydrolases superfamily protein (.1)		312	0	0	0	0	0	0	0	0	0	0	0	0	0	0	0	0	0	0	0	1	647.186	0.935417	1.11123	0.854815	1.35833	1.27578	1.13441	1.02941	1.1279	1.12797	1.14597	0.994246	0.8724	0.832875	0.545896	0.43255	0.363019	0.408595	0.453165	0.333562	0.919201	1.08862
0.636459	AT2G24070	QWRF4			Family of unknown function (DUF566) (.1), Family of unknown function (DUF566) (.2)		313	0	0	0	0	0	0	0	0	0	0	0	0	0	0	0	0	0	0	0	1	67.2714	0.590992	0.854689	0.352195	2.8374	2.78171	2.68738	1.153	0.309011	0.535744	0.400904	0.324039	0.175157	0.263473	0.0911375	0.0587762	0.0122113	0.0115275	0	0.0138321	0	0.444613
0.770313	AT1G08010	GATA11	GATA	C2C2-Gata Transcription Factor family	GATA transcription factor 11 (.1.2)		314	0	0	0	0	0	0	0	0	0	0	0	0	0	0	0	0	0	0	0	1	620.234	0.830384	0.948282	0.592093	1.22977	1.11817	0.706443	1.19696	0.734767	0.851832	0.648163	0.779714	0.565183	0.499251	0.507837	0.419471	0.370847	0.370087	0.392089	0.352558	0.959144	1.29881
0.772188	AT2G14890	AGP9			arabinogalactan protein 9 (.1.2)		315	0	0	0	0	0	0	0	0	0	0	0	0	0	0	0	0	0	0	0	1	5806.15	0.631203	0.931821	0.729615	2.5294	1.75297	1.54031	1.37859	0.692369	1.37907	0.677004	0.935957	0.638249	0.336152	0.24247	0.140557	0.0178269	0.10578	0.069023	0.0653868	0.0723663	1.34898
0.794115	AT3G23660	AtSEC23E			Sec23/Sec24 protein transport family protein (.1.2)		316	0	0	0	0	0	0	0	0	0	0	0	0	0	0	0	0	0	0	0	1	1126.64	0.68571	0.737891	0.874828	1.9264	1.964	1.09017	0.847044	0.881388	1.04748	1.04579	1.08781	1.15916	1.12252	0.614244	0.605742	0.734967	0.518295	0.577221	0.485635	0.232626	0.714429
0.817375	AT5G04420				Galactose oxidase/kelch repeat superfamily protein (.1.3.2)		317	0	0	0	0	0	0	0	0	0	0	0	0	0	0	0	0	0	0	0	1	855.603	1.14582	0.581661	0.841812	1.96514	1.77558	1.25244	0.894399	0.936323	1.20542	0.984043	1.21065	0.986967	0.946819	0.758663	0.63496	0.646152	0.616316	0.68662	0.499181	0.282006	0.870829
0.828102	AT1G76260	DWA2			DWD (DDB1-binding WD40 protein) hypersensitive to ABA 2 (.1)		318	0	0	0	0	0	0	0	0	0	0	0	0	0	0	0	0	0	0	0	1	325.851	0.948346	0.893816	0.614401	1.97904	2.05279	1.4209	0.705603	0.684566	0.969546	0.633677	1.08275	0.891968	0.77111	0.56916	0.451394	0.40336	0.45931	0.550651	0.491165	0.536209	0.921976
0.608473	AT5G52280				Myosin heavy chain-related protein (.1)		319	0	0	0	0	0	0	0	0	0	0	0	0	0	0	0	0	0	0	0	1	1057.46	1.41244	0.220162	0.610544	1.51595	2.28342	1.36247	0.663418	0.733396	1.04639	0.764322	1.11469	0.780925	0.741434	0.30366	0.247529	0.259463	0.238335	0.0594312	0.0827146	0.251779	0.764939
0.605306	AT4G30410	IBL1		basic Helix-Loop-Helix (bHLH) Transcription Factor family, bHLH Transcription Factor family	sequence-specific DNA binding transcription factors (.1.2)		320	0	0	0	0	0	0	0	0	0	0	0	0	0	0	0	0	0	0	0	1	179.985	1.05927	0.413712	0.868802	2.06186	1.96538	1.32264	0.165452	0.257645	0.40048	0.458891	0.906105	0.671034	0.85732	0.238445	0.232863	0.136923	0.292981	0.0253024	0.0258494	0.254249	0.306507
0.604856	AT2G26640	KCS11		Ketoacyl-CoA Synthase family	3-ketoacyl-CoA synthase 11 (.1)		321	0	0	0	0	0	0	0	0	0	0	0	0	0	0	0	0	0	0	0	1	485.932	1.38157	2.11427	1.87715	1.68702	2.64836	1.20983	2.59238	1.10567	1.92362	1.25396	1.61161	1.67314	1.29807	1.0267	0.932484	0.789467	0.839417	0.419857	0.41553	0.214027	0.70442
0.603469	AT2G38700	AtMDD1, MVD1,ATMVD1			mevalonate diphosphate decarboxylase 1 (.1)		322	0	0	0	0	0	0	0	0	0	0	0	0	0	0	0	0	0	0	0	1	1720.28	0.42282	0.493119	0.47171	1.55383	2.28911	1.0882	0.664241	0.52797	0.591955	0.546746	0.566463	0.566795	0.550912	0.237892	0.20594	0.202946	0.231702	0.277435	0.227179	0.662604	0.578005
0.603351	AT4G18060	SH3P3			SH3 domain-containing protein (.1)		323	0	0	0	0	0	0	0	0	0	0	0	0	0	0	0	0	0	0	0	1	674.16	1.15264	0.893401	1.07892	1.10207	1.51083	0.938567	0.859813	1.16579	1.12379	1.01886	1.19877	1.16667	1.17381	0.786649	0.748376	0.816402	0.829353	0.428278	0.467902	0.0740494	0.813375
0.602987	AT3G11590				golgin family A protein		324	0	0	0	0	0	0	0	0	0	0	0	0	0	0	0	0	0	0	0	1	931.311	0.8858	0.542474	0.810268	1.09254	1.29107	0.986148	0.885643	0.838745	1.05885	0.891379	1.08016	0.957344	0.879926	1.00969	0.876288	0.714468	0.637824	0.567234	0.574501	0.442226	0.758645
0.61562	AT5G37790				Protein kinase superfamily protein (.1)		325	0	0	0	0	0	0	0	0	0	0	0	0	0	0	0	0	0	0	0	1	704.512	3.45901	1.00475	0.657465	2.67911	3.44135	2.4182	1.55412	0.754681	1.4487	0.74289	1.84731	1.16379	0.600836	1.08889	0.648786	0.180732	0.367642	0.0982549	0.15321	1.38766	0.877394
0.626591	AT5G62180	CXE20,ATCXE20			carboxyesterase 20 (.1)		326	0	0	0	0	0	0	0	0	0	0	0	0	0	0	0	0	0	0	0	1	157.057	0.960769	1.23629	0.505361	2.57592	3.04139	2.02536	0.745197	0.646513	0.830008	0.601011	1.13606	1.05034	0.89618	0.341569	0.171192	0.26152	0.271564	0.423345	0.438422	3.9202	0.715203
0.625799	AT1G63230				Tetratricopeptide repeat (TPR)-like superfamily protein (.1)		327	0	0	0	0	0	0	0	0	0	0	0	0	0	0	0	0	0	0	0	1	67.8259	0.666092	0.277935	0.716098	0.930594	0.605036	1.25132	0.663681	0.789787	0.927062	0.844957	1.13082	0.839671	0.860818	0.677944	0.664571	0.423902	0.583099	0.362575	0.178347	0.981359	1.45033
0.62524	AT3G07210				hypothetical protein		328	0	0	0	0	0	0	0	0	0	0	0	0	0	0	0	0	0	0	0	1	273.87	1.01617	0.588518	1.07273	1.19677	1.29463	0.992681	1.09745	1.45967	1.44476	1.33557	1.08779	0.914264	0.749962	0.319005	0.291634	0.284951	0.263333	0.129703	0.16988	0.25823	0.77904
0.624571	AT4G02100				Heat shock protein DnaJ with tetratricopeptide repeat (.1)		329	0	0	0	0	0	0	0	0	0	0	0	0	0	0	0	0	0	0	0	1	668.88	0.172911	0.57071	0.357756	0.773105	0.883469	0.515799	0.442101	0.435095	0.340486	0.433443	0.365729	0.296538	0.322657	0.059579	0.0602954	0.0343876	0.0347809	0.0381276	0.0375607	0.951583	0.84762
0.624248	AT3G05890	LTI6b, RCI2B		RCI2 gene family	Low temperature and salt responsive protein family (.1)		330	0	0	0	0	0	0	0	0	0	0	0	0	0	0	0	0	0	0	0	1	1206.6	0.0209679	0.303094	0.150215	2.20966	3.52689	2.36353	0.00803537	0.131862	0.0374955	0.048894	0.0327866	0.0463861	0.0578935	0.021595	0.0334248	0.00544651	0.0173527	0.0113229	0.0994819	0.0448212	0.0886875
0.622904	AT2G31300	ARPC1B			actin-related protein C1B (.1)		331	0	0	0	0	0	0	0	0	0	0	0	0	0	0	0	0	0	0	0	1	106.632	0.889732	0.609914	0.466599	0.891453	1.19302	1.33949	1.11058	0.944738	0.999576	0.758757	1.22656	1.16948	1.03642	0.991808	0.778685	0.893636	0.916322	0.931035	0.802816	0.273094	0.89758
0.622208	AT1G47740				PPPDE putative thiol peptidase family protein (.1.2)		332	0	0	0	0	0	0	0	0	0	0	0	0	0	0	0	0	0	0	0	1	1183.8	0.969357	0.959437	1.11578	1.59569	1.61957	1.24795	1.31685	1.2292	1.11803	1.26867	0.979353	0.872596	0.922116	0.403964	0.432202	0.411498	0.393042	0.295448	0.318342	0.340876	0.662526
0.620205	AT4G29480				Mitochondrial ATP synthase subunit G protein (.1)		333	0	0	0	0	0	0	0	0	0	0	0	0	0	0	0	0	0	0	0	1	2148.18	0.596437	3.52069	1.16744	1.68788	2.03602	1.26492	1.06547	0.864586	0.819579	0.875285	0.814426	0.828254	1.00369	0.435951	0.348242	0.382403	0.45557	0.466391	0.505495	0.458966	0.710705
0.617906	AT1G79260				nitrobindin heme-binding domain protein		334	0	0	0	0	0	0	0	0	0	0	0	0	0	0	0	0	0	0	0	1	278.735	0.758548	1.85647	1.01576	1.45143	1.39865	1.1833	1.39881	1.23341	1.15544	1.01292	0.929773	0.669327	0.807942	0.45091	0.434071	0.315343	0.464613	0.346372	0.427303	0.492522	0.760674
0.617595	AT2G35120				Single hybrid motif superfamily protein (.1)		335	0	0	0	0	0	0	0	0	0	0	0	0	0	0	0	0	0	0	0	1	1826.66	0.404627	2.02066	0.230875	2.4067	2.70711	2.09159	0.706312	0.295007	0.478141	0.222849	0.436238	0.323068	0.159815	0.239981	0.170136	0.0440718	0.143491	0.175016	0.143142	0.184472	0.725914
0.610624	AT3G54650	FBL17			RNI-like superfamily protein (.1)		336	0	0	0	0	0	0	0	0	0	0	0	0	0	0	0	0	0	0	0	1	867.792	0.603909	1.20781	1.13714	1.65011	1.91048	1.19827	1.04544	0.83196	0.792624	0.916806	0.718234	0.798851	0.813376	0.416835	0.391845	0.504549	0.382468	0.260295	0.308812	0.58006	1.04319
0.617046	AT5G62930				SGNH hydrolase-type esterase superfamily protein (.1)		337	0	0	0	0	0	0	0	0	0	0	0	0	0	0	0	0	0	0	0	1	767.809	0.96263	1.71004	0.757552	1.03797	1.23035	1.07213	1.058	0.880942	0.844904	0.765069	0.92322	0.809519	0.995334	0.805486	0.632378	0.604487	0.723147	0.720053	0.556259	0.726031	1.19028
0.616582	AT5G41000	YSL4,AtYSL4			YELLOW STRIPE like 4 (.1)		338	0	0	0	0	0	0	0	0	0	0	0	0	0	0	0	0	0	0	0	1	202.153	0.889473	0.988473	0.66219	1.6552	2.02188	1.05472	1.1682	0.830558	1.11901	0.758775	0.838695	0.990894	0.825199	0.284328	0.395097	0.499825	0.364427	0.297367	0.313002	0.041158	0.868009
0.628838	AT1G64640	ENODL8,AtENODL8			early nodulin-like protein 8 (.1)		339	0	0	0	0	0	0	0	0	0	0	0	0	0	0	0	0	0	0	0	1	598.309	1.64309	0.653779	1.02364	3.1051	3.54465	1.78066	1.49894	0.467706	2.60813	0.674731	3.50437	1.97596	0.819012	0.450873	0.334393	0.0768873	0.269591	0.0669817	0.0824267	0.0486716	0.578778
0.63003	AT5G53250	AGP22,ATAGP22			arabinogalactan protein 22 (.1)		340	0	0	0	0	0	0	0	0	0	0	0	0	0	0	0	0	0	0	0	1	398.816	0.0113281	0.165437	0	4.83755	9.4007	5.23892	0.00347295	0.00200474	0.0192273	0	0.0182194	0.00492418	0	0.00384322	0.00594854	0.00617932	0.00194444	0.0456758	0.00933265	3.10847	0.0149993
0.630647	AT2G18990	TXND9			thioredoxin domain-containing protein 9 homolog (.1)		341	0	0	0	0	0	0	0	0	0	0	0	0	0	0	0	0	0	0	0	1	500.764	0.766859	2.24928	0.929702	0.868642	1.01617	0.701365	1.11328	1.10645	1.23728	0.950904	0.785164	0.768653	0.766185	0.275472	0.21003	0.216538	0.258613	0.160059	0.206257	0.947056	0.864069
0.631429	AT4G22550	LPPbeta			Phosphatidic acid phosphatase (PAP2) family protein (.1)		342	0	0	0	0	0	0	0	0	0	0	0	0	0	0	0	0	0	0	0	1	117.372	0.785226	1.21261	0.898275	1.89189	1.73418	1.68724	0.802446	1.11033	0.692518	0.919107	0.694738	0.836588	0.826107	0.53541	0.700697	0.587904	0.541771	0.690644	0.618369	2.65827	0.798462
0.63246	AT3G63470	scpl40			serine carboxypeptidase-like 40 (.1)		343	0	0	0	0	0	0	0	0	0	0	0	0	0	0	0	0	0	0	0	1	222.6	0.129892	0.241356	0.111758	4.93651	6.48924	1.4848	0.102667	0.122119	0.196354	0.0946533	0.453366	0.189679	0.107726	0.0378708	0.0390777	0.011071	0.0348371	0.421445	0.0877833	0.710169	0.958472
0.633282	AT4G18380				F-box family protein (.1.2)		344	0	0	0	0	0	0	0	0	0	0	0	0	0	0	0	0	0	0	0	1	603.296	0.509223	0.262475	0.502682	0.818072	1.26928	0.956169	0.486717	0.430708	0.486809	0.455416	0.536634	0.522458	0.438957	0.41793	0.444356	0.522869	0.483308	0.267222	0.399473	3.01338	0.955187
0.634065	AT5G17620	44050			nuclear matrix protein; augmin subunit 7		345	0	0	0	0	0	0	0	0	0	0	0	0	0	0	0	0	0	0	0	1	356.362	1.09788	1.88321	0.721361	1.29318	1.32199	1.16564	1.09605	1.22499	1.15766	0.969648	0.858643	0.746715	0.710941	0.509677	0.426061	0.348079	0.409104	0.291369	0.331612	0.24515	1.28507
0.634069	AT1G48160				signal recognition particle 19 kDa protein, putative / SRP19, putative (.1)		346	0	0	0	0	0	0	0	0	0	0	0	0	0	0	0	0	0	0	0	1	740.304	0.700586	1.57496	0.790498	1.13714	1.35589	1.07934	0.865313	0.949312	0.861794	0.704696	0.68706	0.68441	0.72248	0.537273	0.520212	0.428321	0.611744	0.473674	0.593266	0.578803	0.753272
0.636058	AT3G63120	CYCP1%3B1,CYCP1;1			cyclin p1;1 (.1)		347	0	0	0	0	0	0	0	0	0	0	0	0	0	0	0	0	0	0	0	1	692.413	1.85042	0.540423	1.03166	1.16418	0.941158	1.12908	0.935165	0.733228	0.914756	0.73031	0.932802	0.906176	0.835692	0.681795	0.712659	0.727257	0.722374	0.43935	0.454224	0.150203	0.545235
0.641486	AT1G30570	HERK2		Receptor kinase-like protein family	hercules receptor kinase 2 (.1)		348	0	0	0	0	0	0	0	0	0	0	0	0	0	0	0	0	0	0	0	1	435.377	2.52364	0.567211	1.5591	1.38162	1.71735	0.759153	1.30752	0.953087	1.63974	1.31439	1.88405	1.61482	1.34343	0.535114	0.71927	0.686797	0.529003	0.355642	0.365467	0.152883	0.787743
0.773605	AT5G01620	TBL35			TRICHOME BIREFRINGENCE-LIKE 35 (.1.2.3)		349	0	0	1	0	0	1	0	0	0	0	0	0	0	0	0	0	0	0	0	1	392.19	0.681954	0.78829	0.471208	1.93902	2.05714	1.31778	1.01358	0.678857	0.916994	0.54798	0.708152	0.640944	0.53434	0.36932	0.256076	0.178039	0.264957	0.178823	0.20167	0.615227	1.33885
0.713668	AT1G48270	ATGCR1, GCR1			G-protein-coupled receptor 1 (.1)		350	0	0	1	0	0	1	0	0	0	0	0	0	0	0	0	0	1	0	0	1	173.545	0.55189	1.56419	0.723565	1.39783	1.35257	1.24051	0.893875	0.98129	0.923472	0.82072	0.72108	0.729884	0.708905	0.441596	0.391875	0.364477	0.460248	0.708517	0.643408	1.07871	1.17195
0.687051	AT2G45790	PMM,ATPMM			phosphomannomutase (.1)		351	0	0	0	0	0	1	0	0	0	0	0	0	0	0	0	0	0	0	0	1	1576.3	1.30751	2.28838	1.2761	2.17048	2.60547	1.40647	1.00038	1.02457	1.24973	0.964537	1.30248	1.33867	1.33674	0.739969	0.624586	0.730116	0.677919	0.650622	0.848274	0.174184	0.655258
0.653847	AT5G57440	GS1,GPP2			Haloacid dehalogenase-like hydrolase (HAD) superfamily protein (.1)		352	0	0	0	0	0	1	0	0	0	0	0	0	0	0	0	0	0	0	0	1	568.548	0.807339	1.61805	1.35643	1.13023	1.49987	1.0583	1.30334	1.20094	1.25027	1.13549	1.22832	1.30739	1.41936	0.516261	0.43535	0.507145	0.516939	0.213066	0.238948	0.0951217	0.769234
0.633016	AT1G52630				O-fucosyltransferase family protein (.1.2)		353	0	0	0	0	0	1	0	0	0	0	0	0	0	0	0	0	0	0	0	1	237.27	0.662623	0.663411	0.893706	1.28843	1.1761	1.09928	1.26674	1.13895	1.11498	0.983917	1.1433	1.0884	1.09415	1.02389	0.929873	0.948638	0.748446	0.656421	0.580413	0.543529	0.806771
0.632597	AT5G55480	SVL1,GPDL1,GDPDL4			SHV3-like 1 (.1)		354	0	0	0	0	0	1	0	0	0	0	0	0	0	0	0	0	0	0	0	1	1343.04	1.0058	0.908843	1.19518	1.70773	1.82293	1.18167	1.64337	0.896532	1.34117	0.941289	1.01472	0.63461	0.666841	0.231102	0.206082	0.113767	0.107974	0.0813806	0.0893754	0.0867305	1.0363
0.68325	AT5G24400	EMB2024,PGL3			NagB/RpiA/CoA transferase-like superfamily protein (.1)		355	0	0	0	0	0	1	0	0	0	0	0	0	0	0	0	0	0	0	0	0	1066.79	0.694538	1.30147	0.950562	1.48559	1.73029	1.16233	1.27239	1.21339	0.914324	0.867453	0.730322	0.741881	0.643083	0.577586	0.518157	0.496678	0.542286	0.595946	0.5469	0.518654	0.897814
0.696626	AT1G67140	SWEETIE			HEAT repeat-containing protein (.1.2.3)		356	0	0	0	0	0	1	0	0	0	0	0	0	0	0	0	0	0	0	0	0	1516.55	0.907409	0.458679	0.769421	1.27116	1.30643	0.947745	0.957599	0.853007	1.12149	1.01421	1.08815	0.966674	0.877916	0.813593	0.953716	0.98205	0.737865	0.780757	0.709283	0.573315	0.795902
0.657807	AT1G23190	PGM3			Phosphoglucomutase/phosphomannomutase family protein (.1)		357	0	0	0	0	0	1	0	0	0	0	0	0	0	0	0	0	0	0	0	0	3603.2	0.405992	0.42796	0.519132	1.15023	1.46805	0.464198	0.455514	0.405175	0.507563	0.423595	0.564198	0.627599	0.568581	0.469835	0.433452	0.434993	0.484671	0.598327	0.644059	1.33698	0.412461
0.718369	AT2G31390	FRK2, FRK1, STH			pfkB-like carbohydrate kinase family protein (.1)		358	0	0	0	0	0	1	0	0	0	0	0	0	0	0	0	0	0	0	0	0	2431.42	0.306586	0.487285	0.107675	3.53236	3.65945	2.3986	0.211911	0.208806	0.240948	0.120279	0.262652	0.203942	0.1578	0.233874	0.296292	0.283461	0.362952	0.932756	0.616911	1.04883	0.858906
0.755889	AT5G18070	DRT101			phosphoglucosamine mutase-related (.1)		359	0	0	0	0	0	1	0	0	0	0	0	0	0	0	0	0	0	0	0	0	349.394	0.227576	1.63211	0.511971	1.89139	1.98024	1.33898	1.06042	0.93363	0.68694	0.631985	0.626207	0.578933	0.5043	0.561516	0.597517	0.618347	0.537114	0.907178	0.695092	0.678676	0.863654
0.767869	AT2G29560	ENO3, ENOC			cytosolic enolase (.1)		360	0	0	0	0	0	1	0	0	0	0	0	0	0	0	0	0	0	0	0	0	800.335	0.883994	1.27074	0.898465	1.40152	1.45621	0.881126	1.03664	0.991991	1.13537	0.965647	0.880657	0.900536	0.846759	0.568791	0.558262	0.515257	0.531946	0.592918	0.580158	0.374252	0.769023
0.627626	AT2G04650	KONJAC2,KJC2			ADP-glucose pyrophosphorylase family protein (.1)		361	0	0	0	0	0	1	0	0	0	0	0	0	0	0	0	0	0	0	0	0	186.367	0.877542	1.40094	0.584793	2.55436	3.07832	1.87344	0.787785	0.888036	1.06978	0.642154	0.918396	0.779773	0.615377	0.76897	0.65345	0.405518	0.54509	0.953002	0.94864	0.669661	0.734678
0.602709	AT2G01140	PDE345,AtFBA3			Aldolase superfamily protein (.1)		362	0	0	0	0	0	1	0	0	0	0	0	0	0	0	0	0	0	0	0	0	3991.97	0.715479	1.12886	0.619327	2.25702	2.09505	1.69204	0.962132	0.531751	0.62429	0.404299	0.64779	0.497114	0.422059	0.688432	0.521388	0.442018	0.571509	1.06004	0.787857	0.626312	0.77722
0.631962	AT4G34260	FUC95A,AXY8			1,2-alpha-L-fucosidases (.1)		363	0	0	0	0	0	1	0	0	0	0	0	0	0	0	0	0	0	0	0	0	1670.45	0.503589	0.568769	0.860934	1.0803	2.24292	0.779467	0.899639	0.881632	0.87219	1.03328	0.790222	0.778861	0.923735	0.167914	0.0989408	0.107205	0.110023	0.0768803	0.0334223	0.189271	0.590474
0.633571	AT3G03250	UGP1,AtUGP1			UDP-GLUCOSE PYROPHOSPHORYLASE 1 (.1)		364	0	0	0	0	0	1	0	0	0	0	0	0	0	0	0	0	0	0	0	0	4908.88	0.49551	0.406296	1.06641	1.23266	1.74318	0.636759	0.51691	0.436499	0.680294	0.490168	0.776126	0.87533	0.632288	0.68505	0.592021	0.478269	0.583713	0.511916	0.518054	1.3712	0.381015
0.639018	AT1G16860	SHOU4L			Ubiquitin-specific protease family C19-related protein (.1)		365	0	0	0	0	0	1	0	0	0	0	0	0	0	0	0	0	0	0	0	0	1312.21	0.886895	0.824607	0.779097	1.98083	1.95395	1.46815	0.99061	0.754306	0.995764	0.766871	0.95735	0.920404	0.916898	0.550739	0.617707	0.479532	0.42727	0.381064	0.377956	0.523099	0.770417
0.647692	AT3G17940				Galactose mutarotase-like superfamily protein (.1)		366	0	0	0	0	0	1	0	0	0	0	0	0	0	0	0	0	0	0	0	0	1192.27	0.689645	0.898863	0.615034	1.386	1.60531	0.787665	0.703993	0.626998	0.77307	0.643261	0.847799	0.807923	0.773902	0.647922	0.47954	0.47334	0.591229	0.619547	0.440171	0.861836	0.84736
0.66851	AT4G08810	SUB1		Short Under Blue Light (SUBs) family	calcium ion binding (.1)		367	0	0	1	0	0	1	0	0	0	0	0	0	0	0	1	0	0	0	0	0	1303.4	1.30328	0.633482	1.11428	1.23923	1.3828	1.12761	1.03822	0.96551	1.15075	1.10053	1.20725	1.37562	1.25106	0.870204	0.940405	0.85399	0.729422	0.704387	0.637516	0.587277	0.923506
0.622323	AT5G64020	TBL14			TRICHOME BIREFRINGENCE-LIKE 14 (.1)		368	0	0	1	0	0	1	0	0	0	0	0	0	0	0	0	0	0	0	0	0	526.718	0.823422	0.77843	1.04807	1.87835	1.67976	1.33361	0.566684	0.684587	0.755578	0.798442	0.835377	0.954484	1.02139	0.820613	0.881296	1.05429	0.933422	1.17587	0.927468	0.750324	0.604446
0.601676	AT2G47650	UXS4			UDP-xylose synthase 4 (.1.2)		369	0	1	1	0	0	1	0	0	0	0	0	0	0	0	0	0	0	0	0	0	2192.78	0.427721	0.450908	0.407883	1.85331	1.7311	0.995319	0.870412	0.434986	0.633655	0.390498	0.64985	0.62602	0.522065	0.453995	0.396336	0.408716	0.419427	0.736448	0.385732	0.948588	1.29338
0.662174	AT2G30050				transducin family protein / WD-40 repeat family protein (.1)		370	0	0	0	0	0	0	0	0	0	0	0	0	0	0	0	0	0	0	0	0	1246.06	0.437258	2.09229	0.705421	2.21109	2.44893	1.10918	1.16269	0.932944	0.896009	0.776468	0.670603	0.665089	0.608294	0.431138	0.365548	0.307212	0.318016	0.58257	0.464482	1.58917	1.09509
0.652416	AT2G29020				Rab5-interacting family protein (.1)		371	0	0	0	0	0	0	0	0	0	0	0	0	0	0	0	0	0	0	0	0	1000.68	0.887597	2.08257	0.49247	1.08596	1.528	1.02811	1.13498	0.858898	0.792343	0.619029	0.699497	0.590712	0.585541	0.605783	0.671713	0.729788	0.753245	0.457825	0.540252	0.490556	0.738597
0.652316	AT1G34350	TMEM18			Tmem18		372	0	0	0	0	0	0	0	0	0	0	0	0	0	0	0	0	0	0	0	0	400.042	0.73181	2.29724	0.601138	1.12156	1.15507	0.917623	0.995413	0.841408	0.964167	0.644669	0.692233	0.674999	0.654163	0.409964	0.383493	0.359355	0.38188	0.382501	0.42566	0.280777	0.77757
0.652148	AT3G01380			Putative phosphatidylinositolglycan class N short form family	transferases;sulfuric ester hydrolases;catalytics;transferases (.1)		373	0	0	0	0	0	0	0	0	0	0	0	0	0	0	0	0	0	0	0	0	646.091	0.804143	0.650653	0.70958	1.97269	1.83942	1.2442	1.33557	0.855095	1.30435	0.915724	1.0934	0.972664	0.869788	0.929951	0.959586	0.87857	0.771764	0.77535	0.70282	0.431404	1.20671
0.652134	AT5G24390				Ypt/Rab-GAP domain of gyp1p superfamily protein (.1)		374	0	0	0	0	0	0	0	0	0	0	0	0	0	0	0	0	0	0	0	0	139.301	1.32971	0.270653	0.535758	1.65411	1.88539	1.58013	0.884924	0.407505	0.85323	0.42956	1.39677	0.965699	0.508946	1.00128	0.942354	0.465869	0.450917	0.902303	0.60786	0.29864	0.615508
0.651977	AT5G63400	ADK1			adenylate kinase 1 (.1.2)		375	0	0	0	0	0	0	0	0	0	0	0	0	0	0	0	0	0	0	0	0	3256.37	0.483919	1.32684	1.17177	1.47988	1.5057	1.08852	1.27815	1.14538	1.16775	1.10824	0.960733	0.956783	1.02135	0.549294	0.457033	0.43642	0.397695	0.545699	0.457484	0.553169	1.10934
0.651847	AT3G12590				hypothetical protein		376	0	0	0	0	0	0	0	0	0	0	0	0	0	0	0	0	0	0	0	0	812.091	0.767722	0.519974	0.793557	1.60784	1.65141	1.1734	1.33034	0.923482	1.05472	1.02535	0.88282	0.791978	0.825514	0.871977	1.03512	1.17744	0.882337	0.850146	0.915503	0.655705	0.932221
0.651577	AT3G15410				Leucine-rich repeat (LRR) family protein (.1), Leucine-rich repeat (LRR) family protein (.2)		377	0	0	0	0	0	0	0	0	0	0	0	0	0	0	0	0	0	0	0	0	1113.17	0.963492	0.620655	0.632133	1.13266	1.31608	1.06431	0.97363	0.797962	1.02571	0.72304	0.924724	0.850338	0.839198	0.609971	0.581813	0.698844	0.668769	0.414834	0.414608	2.35815	0.763675
0.650629	AT2G30980	SKdZeta,ASKdZeta,ATSK23,BIL1,ATSK2-2			SHAGGY-related protein kinase dZeta (.1)		378	0	0	0	0	0	0	0	0	0	0	0	0	0	0	0	0	0	0	0	0	1852.6	1.13055	0.678708	1.057	1.12226	1.28742	0.940829	0.968188	1.00901	1.08611	1.14141	1.17185	1.12524	1.11655	0.743783	0.761936	0.908115	0.779827	0.737952	0.666511	0.352551	0.891548
0.650557	AT5G45420	maMYB	MYB		Duplicated homeodomain-like superfamily protein (.1)		379	0	0	0	0	0	0	0	0	0	0	0	0	0	0	0	0	0	0	0	0	1011.55	0.57704	1.38559	0.707351	1.20962	1.22193	1.02048	1.03653	0.903421	1.14012	0.834839	0.853209	0.888201	0.788485	0.637158	0.583196	0.631809	0.574199	0.681614	0.682552	0.834859	0.861423
0.65052	AT2G03120	SPP,ATSPP			signal peptide peptidase (.1)		380	0	0	0	0	0	0	0	0	0	0	0	0	0	0	0	0	0	0	0	0	2011.78	0.550194	1.89282	0.651268	1.4814	1.81179	1.30233	1.13737	0.953015	0.99979	0.801832	0.68384	0.611573	0.61568	0.528747	0.556996	0.566355	0.561626	0.846172	0.977785	1.39168	1.02221
0.650074	AT5G09890			NDR subfamily	Protein kinase family protein (.1.2)		381	0	0	0	0	0	0	0	0	0	0	0	0	0	0	0	0	0	0	0	0	1166.66	0.70014	0.444353	0.603153	3.27936	3.68071	1.87016	0.590045	0.594164	0.76704	0.657385	0.783372	0.749072	0.734594	0.713386	0.68935	0.681592	0.564328	0.893125	0.642053	0.631152	0.442098
0.649642	AT2G20300	ALE2			Protein kinase superfamily protein (.1)		382	0	0	0	0	0	0	0	0	0	0	0	0	0	0	0	0	0	0	0	0	962.309	1.35679	0.644496	0.81125	1.24859	1.10193	1.02752	1.14858	0.829175	1.20165	0.874927	1.30293	0.910179	0.667397	0.585343	0.459366	0.244996	0.319921	0.355879	0.31039	0.566318	1.16658
0.647257	AT5G60660	PIP2%3B4,PIP2F,PIP2;4		Delta tonoplast integral protein family, MIP family	plasma membrane intrinsic protein 2;4 (.1)		383	0	0	0	0	0	0	0	0	0	0	0	0	0	0	0	0	0	0	0	0	1006.09	0.10867	0.0477796	0.0518084	3.14135	6.98303	1.92241	0.0536908	0.0516544	0.0861256	0.0645024	0.166111	0.137613	0.0455968	0.00914077	0.00707405	0.006532	0.0161864	0.0099583	0.0138731	0.0165397	0.0369957
0.64707	AT1G80500	TRAPPC2			SNARE-like superfamily protein (.1)		384	0	0	0	0	0	0	0	0	0	0	0	0	0	0	0	0	0	0	0	0	1123.12	0.838301	1.41243	1.27627	1.0644	1.24669	0.962107	0.905191	1.03934	0.894405	0.998785	0.86118	1.01067	1.14182	0.574543	0.585107	0.745314	0.770556	0.674722	0.673568	1.16677	0.900123
0.64688	AT4G25870				Core-2/I-branching beta-1,6-N-acetylglucosaminyltransferase family protein (.1)		385	0	0	0	0	0	0	0	0	0	0	0	0	0	0	0	0	0	0	0	0	557.406	0.979095	0.962164	0.72684	2.26199	2.13061	1.98065	0.954182	0.86492	0.927211	0.831596	1.01534	0.938928	0.91091	0.551329	0.476683	0.501071	0.372847	0.328438	0.365587	0.0895598	0.745261
0.646715	AT5G45290			C3H Transcription Factor family	RING/U-box superfamily protein (.1.2)		386	0	0	0	0	0	0	0	0	0	0	0	0	0	0	0	0	0	0	0	0	700.77	1.31131	0.959008	0.720142	1.35322	1.46868	1.48879	0.972436	0.778106	1.02531	0.724005	1.05532	0.836518	0.766214	0.599298	0.517963	0.53923	0.493544	0.38602	0.420922	0.623328	0.923811
0.646628	AT1G14240	APY3			GDA1/CD39 nucleoside phosphatase family protein (.1.2.3.4)		387	0	0	0	0	0	0	0	0	0	0	0	0	0	0	0	0	0	0	0	0	206.882	0.126659	0.0364482	0.0229045	1.90775	4.82411	3.55544	0.0502123	0.0115939	0.0296522	0.0122214	0.0624398	0.0379703	0.0352771	0.00370437	0.00764485	0.0158829	0.0149935	0.030818	0.0134932	0	0.183127
0.643285	AT1G64090	RTN3, RTNLB3			Reticulan like protein B3 (.1.2)		388	0	0	0	0	0	0	0	0	0	0	0	0	0	0	0	0	0	0	0	0	2682.94	0.841619	3.59221	0.825246	1.37669	1.69353	1.09793	1.44189	0.776893	1.14753	0.689518	0.896146	0.786142	0.814516	0.611567	0.555896	0.537046	0.513912	0.57203	0.602431	0.486881	0.748164
0.692981	AT1G16570	TUN		Glycosyltransferase family- 33 family	UDP-Glycosyltransferase superfamily protein (.1.2)		389	0	0	0	0	0	0	0	0	0	0	0	0	0	0	0	0	0	0	0	0	388.001	1.18767	0.551445	0.622848	1.21517	1.2163	1.10616	0.740725	0.737702	0.88144	0.799349	0.95301	0.905998	0.833005	1.02907	1.01091	0.927329	0.885398	0.915506	0.860954	1.14724	1.05009
0.642098	AT5G06400				Pentatricopeptide repeat (PPR) superfamily protein (.1)		390	0	0	0	0	0	0	0	0	0	0	0	0	0	0	0	0	0	0	0	0	80.7915	0.794058	1.76165	0.542525	0.847138	0.873654	0.580767	0.985765	0.692728	0.778284	0.688492	0.529632	0.607688	0.42586	0.512231	0.538342	0.406711	0.403135	0.40585	0.437659	0.205967	0.715737
0.641413	AT3G50050				Eukaryotic aspartyl protease family protein (.1)		391	0	0	0	0	0	0	0	0	0	0	0	0	0	0	0	0	0	0	0	0	325.478	0.524686	0.185339	0.360328	1.09112	1.20787	0.962483	0.589386	0.510942	0.848147	0.556721	0.704467	0.600355	0.486901	0.543911	0.512652	0.434109	0.443158	0.302225	0.374513	0.651856	0.731074
0.669123	AT3G15640				Rubredoxin-like superfamily protein (.1.2)		392	0	0	0	0	0	0	0	0	0	0	0	0	0	0	0	0	0	0	0	0	1677.96	0.522875	1.24535	1.02793	1.69182	1.96142	1.02312	1.11147	0.973459	1.03874	0.901078	1.06287	1.03637	1.0563	0.604706	0.513226	0.434245	0.486185	0.491786	0.399827	0.952036	0.851246
0.641336	AT4G19180	AtAPY7		Nodulin-like protein family	GDA1/CD39 nucleoside phosphatase family protein (.1)		393	0	0	0	0	0	0	0	0	0	0	0	0	0	0	0	0	0	0	0	0	599.347	0.628662	0.3334	0.67993	1.40331	1.4721	0.847341	0.783417	0.542933	0.716473	0.621534	0.678917	0.68154	0.648857	0.630386	0.667627	0.67434	0.489081	0.901167	0.914439	2.80418	0.591083
0.640734	AT1G52600				Peptidase S24/S26A/S26B/S26C family protein (.1)		394	0	0	0	0	0	0	0	0	0	0	0	0	0	0	0	0	0	0	0	0	908.832	0.618396	2.44966	0.628272	0.951381	1.04124	0.845786	0.748289	0.719615	0.742488	0.621316	0.645825	0.634207	0.637837	0.638337	0.575148	0.595654	0.625443	0.75865	0.821124	0.498938	0.727679
0.639924	AT5G28420				Pentatricopeptide repeat (PPR) superfamily protein (.1)		395	0	0	0	0	0	0	0	0	0	0	0	0	0	0	0	0	0	0	0	0	4.33002	0.208675	0	0.273586	0.526876	0.568641	0.796781	1.43944	0.369292	1.77092	0.583919	1.11873	0.907082	0.240784	0.17699	0.730519	0.758861	0.358185	0.210348	0.214896	0	0.921003
0.636863	AT3G29635				HXXXD-type acyl-transferase family protein (.1)		396	0	0	0	0	0	0	0	0	0	0	0	0	0	0	0	0	0	0	0	0	16.5093	0	0.171277	0	5.02082	12.5279	5.76777	0	0	0	0	0	0	0	0	0	0	0	0	0	0	0
0.636796	AT2G05755				Nodulin MtN21 /EamA-like transporter family protein (.1)		397	0	0	0	0	0	0	0	0	0	0	0	0	0	0	0	0	0	0	0	0	185.595	1.18304	0.909064	1.04679	1.02026	0.99942	1.05587	1.2463	1.05112	1.09489	1.18067	1.06577	1.06342	1.05049	0.8754	0.954427	0.902932	0.848196	0.961873	0.842287	0.694861	0.766384
0.636123	AT3G07480				2Fe-2S ferredoxin-like superfamily protein (.1)		398	0	0	0	0	0	0	0	0	0	0	0	0	0	0	0	0	0	0	0	0	2646.31	0.618355	2.70304	0.865766	1.30292	1.47319	1.05081	1.14886	0.881003	0.769043	0.781866	0.849058	0.852681	0.941227	0.546474	0.42344	0.425898	0.528644	0.710048	0.631515	0.872481	0.719337
0.636043	AT5G38460				ALG6, ALG8 glycosyltransferase family (.1.2)		399	0	0	0	0	0	0	0	0	0	0	0	0	0	0	0	0	0	0	0	0	359.654	0.492414	0.618494	0.606062	1.5689	1.57004	1.16264	0.89731	0.68247	0.933855	0.674883	0.729563	0.797213	0.675444	0.556152	0.569477	0.593855	0.467888	0.453312	0.54849	0.728717	1.01828
0.636018	AT5G66000				hypothetical protein		400	0	0	0	0	0	0	0	0	0	0	0	0	0	0	0	0	0	0	0	0	119.014	0.242948	3.97572	0.816209	0.587853	0.675828	0.730521	0.808835	0.940507	0.579878	0.729394	0.393456	0.536283	0.551903	0.283331	0.385384	0.386531	0.364887	0.198978	0.172006	0.803961	0.843297
0.635874	AT5G05970	NEDD1			Transducin/WD40 repeat-like superfamily protein (.1.2)		401	0	0	0	0	0	0	0	0	0	0	0	0	0	0	0	0	0	0	0	0	446.149	0.646057	0.878866	0.828437	0.797708	0.984195	0.832073	1.11452	0.836889	0.991714	0.806621	0.792609	0.664667	0.726774	0.499863	0.499841	0.592882	0.462348	0.32664	0.433812	0.69001	1.00262
0.671963	AT3G04470				Ankyrin repeat family protein (.1)		402	0	0	0	0	0	0	0	0	0	0	0	0	0	0	0	0	0	0	0	0	1858.62	0.753529	0.67448	1.00067	1.08589	1.27177	0.831973	1.39019	1.06209	1.11353	1.01029	0.926974	0.905516	0.783091	0.632929	0.643738	0.609488	0.476894	0.548363	0.502143	0.937834	1.02348
0.634641	AT2G40730	CTEXP			Protein kinase family protein with ARM repeat domain (.1)		403	0	0	0	0	0	0	0	0	0	0	0	0	0	0	0	0	0	0	0	0	1789.36	0.751387	0.398755	0.644829	1.27752	1.38016	0.844509	0.64208	0.665314	0.773944	0.741357	0.73545	0.741916	0.682885	0.671132	0.76765	0.739587	0.646602	1.05417	0.884552	2.41092	0.57352
0.664925	AT5G08690				ATP synthase alpha/beta family protein (.1)		404	0	0	0	0	0	0	0	0	0	0	0	0	0	0	0	0	0	0	0	0	5242.82	0.587002	1.40661	1.25743	1.84008	2.08676	1.10672	1.32145	0.828372	1.04825	0.961297	0.89947	0.923896	0.911786	0.567013	0.414791	0.396413	0.433233	0.570863	0.446543	0.464982	0.958549
0.66306	AT1G13180	DIS1,ATARP3			Actin-like ATPase superfamily protein (.1)		405	0	0	0	0	0	0	0	0	0	0	0	0	0	0	0	0	0	0	0	0	333.274	0.837754	1.07188	0.597162	1.29606	1.49976	1.08076	0.868593	0.710102	0.906536	0.682784	0.901168	0.80139	0.732036	0.653062	0.526761	0.532408	0.572401	1.09317	0.589113	0.212203	0.769814
0.631934	AT5G21070				Fe(3+) dicitrate transport system permease		406	0	0	0	0	0	0	0	0	0	0	0	0	0	0	0	0	0	0	0	0	407.529	1.07533	1.04773	0.880782	1.03938	1.20434	1.03453	1.10118	0.749437	0.957744	0.72382	1.048	1.03365	0.954264	0.818029	0.917835	1.19735	1.18549	0.829172	0.917879	0.336867	0.926381
0.631119	AT1G07460				Concanavalin A-like lectin family protein (.1)		407	0	0	0	0	0	0	0	0	0	0	0	0	0	0	0	0	0	0	0	0	0.718635	0	0	0	6.34922	15.9892	7.6814	0	0	0	0	0	0	0	0	0	0	0	0	1.29482	0	0
0.678777	AT2G32730				26S proteasome regulatory complex, non-ATPase subcomplex, Rpn2/Psmd1 subunit (.1)		408	0	0	0	0	0	0	0	0	0	0	0	0	0	0	0	0	0	0	0	0	3544.15	0.630225	0.864861	0.827269	1.53781	1.73937	0.869101	1.23709	1.01154	1.02252	1.00375	0.769732	0.735855	0.687193	0.600483	0.571424	0.530085	0.435419	0.637335	0.516165	0.6315	1.06484
0.63063	AT5G54590	CRLK1			Protein kinase superfamily protein (.1.2)		409	0	0	0	0	0	0	0	0	0	0	0	0	0	0	0	0	0	0	0	0	317.941	0.622381	0.619595	0.853242	1.2892	1.38364	1.12419	0.847313	1.04611	0.877899	0.999345	0.860829	0.861656	0.967371	0.429053	0.420341	0.477988	0.390247	0.441167	0.406804	0.196267	1.08498
0.630164	AT1G52390				hypothetical protein		410	0	0	0	0	0	0	0	0	0	0	0	0	0	0	0	0	0	0	0	0	5.59733	0	0	0	0	0	0	0.123726	0	0.273993	0.150571	0.288479	0.175427	0.186268	0.958418	0.28256	0.733806	0.138544	0	0	0	0
0.628468	AT5G19130				GPI transamidase component family protein / Gaa1-like family protein (.1.2)		411	0	0	0	0	0	0	0	0	0	0	0	0	0	0	0	0	0	0	0	0	683.619	0.629147	0.638375	0.590914	1.22476	1.21979	0.858963	1.07788	0.694709	0.93101	0.699021	0.82552	0.712434	0.698506	0.754465	0.801643	0.790686	0.701038	0.595556	0.755435	0.45032	0.959628
0.692162	AT5G57270				Core-2/I-branching beta-1,6-N-acetylglucosaminyltransferase family protein (.1.2.3)		412	0	0	0	0	0	0	0	0	0	0	0	0	0	0	0	0	0	0	0	0	585.391	1.06349	0.47338	1.00576	1.20164	1.22959	1.04907	0.868344	0.864546	1.06627	0.914216	1.12265	1.05843	1.10602	0.946521	0.975334	1.16894	1.01605	0.499446	0.702578	0.454818	0.816362
0.62801	AT4G10560	MEE53			Cysteine/Histidine-rich C1 domain family protein (.1)		413	0	0	0	0	0	0	0	0	0	0	0	0	0	0	0	0	0	0	0	0	27.6645	0.228631	0.340711	0.256929	3.87591	4.74684	2.4194	0.901201	0.0289007	0.997861	0	0.583676	0.0709879	0	0	0	0	0.0280314	0.131694	0.0336353	0.300754	0
0.675196	AT5G12850	TZF8, PEI1	C3HZnF	C2H2 Transcription Factor family	CCCH-type zinc finger protein with ARM repeat domain (.1)		414	0	0	0	0	0	0	0	0	0	0	0	0	0	0	0	0	0	0	0	0	1168.8	0.762246	0.631436	0.935502	1.60641	1.69934	0.928638	1.06594	0.969302	0.962452	1.11406	0.947714	0.987968	0.967847	0.663555	0.740858	0.77452	0.49031	0.823688	0.632913	0.523214	0.827412
0.660665	AT1G18640	PSP,PSP1			3-phosphoserine phosphatase (.2)		415	0	0	0	0	0	0	0	0	0	0	0	0	0	0	0	0	0	0	0	0	828.506	0.947728	1.40956	0.907951	0.783862	0.846988	0.597148	0.811643	0.872375	0.912581	0.759882	0.977394	0.968285	0.943809	0.596625	0.508737	0.488814	0.525091	0.515592	0.289762	0.115488	0.578415
0.687531	AT5G23550				Got1/Sft2-like vescicle transport protein family (.1)		416	0	0	0	0	0	0	0	0	0	0	0	0	0	0	0	0	0	0	0	0	330.115	0.83756	1.72171	0.814602	1.00208	1.15113	1.02839	0.992289	0.854949	0.815328	0.674001	0.829085	0.779315	0.821158	0.784675	0.821658	0.763952	0.895009	0.441453	0.622939	0.491477	0.765101
0.617171	AT5G12370	SEC10			exocyst complex component sec10 (.1.3.2)		417	0	0	0	0	0	0	0	0	0	0	0	0	0	0	0	0	0	0	0	0	1942.09	1.03705	0.491156	0.907648	1.08934	1.24669	0.856261	0.892907	0.927105	1.00329	1.06711	1.18229	1.19119	1.06188	1.0686	0.984981	0.994432	0.848509	0.998939	0.67844	0.550512	1.0144
0.617345	AT3G03160				B-cell receptor-associated-like protein		418	0	0	0	0	0	0	0	0	0	0	0	0	0	0	0	0	0	0	0	0	798.394	0.598684	1.72481	0.639505	1.44874	1.3919	1.24539	1.13717	0.659931	0.793328	0.611199	0.648194	0.602636	0.652937	0.564414	0.52	0.458891	0.503129	0.70844	0.681799	0.734692	0.942386
0.617411	AT3G13682	LDL2			LSD1-like2 (.1)		419	0	0	0	0	0	0	0	0	0	0	0	0	0	0	0	0	0	0	0	0	115.302	0.603414	1.02184	0.852761	1.51035	1.48059	0.903651	1.03308	1.04706	1.03748	0.986779	0.9943	0.928257	1.05796	0.691252	0.610403	0.619836	0.632208	0.410769	0.524561	0.685523	0.997266
0.619118	AT5G42320				Zn-dependent exopeptidases superfamily protein (.1)		420	0	0	0	0	0	0	0	0	0	0	0	0	0	0	0	0	0	0	0	0	691.59	0.986411	0.934941	0.935251	1.53172	1.35764	1.27908	1.1696	1.32601	1.25513	1.18817	1.12186	1.0464	1.03719	0.790094	0.855293	0.876597	0.808451	0.882379	0.863782	1.04666	0.780382
0.619594	AT3G62790				NADH-ubiquinone oxidoreductase-related (.1)		421	0	0	0	0	0	0	0	0	0	0	0	0	0	0	0	0	0	0	0	0	1175.92	0.832933	1.77142	0.970134	0.750812	0.937354	0.953528	0.838634	0.767618	0.806642	0.731042	0.920005	0.946915	1.01075	0.697989	0.606582	0.609158	0.654843	0.554579	0.704253	1.13915	0.855185
0.675402	AT1G34550	EMB2756			Protein of unknown function (DUF616) (.1)		422	0	0	0	0	0	0	0	0	0	0	0	0	0	0	0	0	0	0	0	0	1079.55	0.869625	0.459252	1.12477	1.90195	1.67638	1.17927	0.927613	0.840588	1.12655	0.989914	1.13974	1.15788	1.07394	0.725514	0.737646	0.802028	0.564607	0.690143	0.521471	0.705199	0.85703
0.620577	AT5G42580	CYP705A12		CYP705A family	cytochrome P450, family 705, subfamily A, polypeptide 12 (.1)		423	0	0	0	0	0	0	0	0	0	0	0	0	0	0	0	0	0	0	0	0	200.079	0	0.00471093	0	0.475101	7.73244	1.13808	0	0	0	0	0	0	0	0	0	0	0	0.00910453	0.00930136	0	0
0.621222	AT3G16060			Kinesin-like proteins family	ATP binding microtubule motor family protein (.1)		424	0	0	0	0	0	0	0	0	0	0	0	0	0	0	0	0	0	0	0	0	1211.11	0.782619	0.900446	1.1454	1.38202	1.55527	1.20841	1.45813	1.1863	1.40812	1.07584	0.976602	0.969669	0.857419	0.62582	0.540639	0.617233	0.446929	0.439195	0.358798	0.188922	0.937902
0.621652	AT4G11820	HMGS,FKP1,EMB2778,MVA1,BAP1			hydroxymethylglutaryl-CoA synthase / HMG-CoA synthase / 3-hydroxy-3-methylglutaryl coenzyme A synthase (.1.2)		425	0	0	0	0	0	0	0	0	0	0	0	0	0	0	0	0	0	0	0	0	2934.92	0.300479	1.09	0.581637	1.3826	2.27689	0.916207	0.755557	0.690305	0.59936	0.582937	0.437387	0.459693	0.424868	0.16294	0.149271	0.13463	0.15325	0.213512	0.191813	0.830626	0.473768
0.668668	AT2G02480	STI			AAA-type ATPase family protein (.1)		426	0	0	0	0	0	0	0	0	0	0	0	0	0	0	0	0	0	0	0	0	658.293	0.886692	0.508297	0.417496	2.76555	2.83391	1.7054	1.12881	0.908474	1.12758	0.679824	0.804542	0.651837	0.402284	0.513401	0.521353	0.292004	0.265051	0.399859	0.405677	0.151668	0.815815
0.614673	AT5G11800	KEA6,ATKEA6		Putative potassium proton antiporter family	K+ efflux antiporter 6 (.1)		427	0	0	0	0	0	0	0	0	0	0	0	0	0	0	0	0	0	0	0	0	546.749	1.06263	0.489597	0.69984	1.89299	1.67376	1.52454	0.877782	0.862768	1.1795	0.837014	1.43678	1.16196	0.867644	1.38206	1.39862	1.0367	1.06801	0.952877	0.968371	0.296743	0.82057
0.623106	AT2G19660				Cysteine/Histidine-rich C1 domain family protein (.1)		428	0	0	0	0	0	0	0	0	0	0	0	0	0	0	0	0	0	0	0	0	93.3083	0.125888	0.484875	0.0253918	4.238	5.33039	2.04842	0.304302	0.0771175	0.690318	0.0451618	0.631636	0.0631405	0.0111737	0.0164266	0.0254251	0.00880384	0.0166218	0.00976133	0	0.0445844	0.0569862
0.688937	AT4G02580				NADH-ubiquinone oxidoreductase 24 kDa subunit, putative (.1)		429	0	0	0	0	0	0	0	0	0	0	0	0	0	0	0	0	0	0	0	0	2782.46	0.645252	1.56977	0.972842	1.2624	1.47603	0.867214	1.10857	0.966913	0.989365	0.875368	0.919224	0.887537	0.908286	0.554714	0.459277	0.43783	0.51727	0.573502	0.507312	0.683268	0.792828
0.623365	AT4G26890	MAPKKK16		MEKK subfamily	mitogen-activated protein kinase kinase kinase 16 (.1)		430	0	0	0	0	0	0	0	0	0	0	0	0	0	0	0	0	0	0	0	0	97.6195	0.212888	0	0.0849465	2.26691	1.81603	1.64694	0.0851307	0.0491411	0.0471308	0.0431673	0.107515	0.030176	0.042721	0.565241	0.275426	0.218791	0.246259	0.783739	0.409873	0.170462	0.197452
0.676311	AT1G22450	COX6B,ATCOX6B2			cytochrome C oxidase 6B (.1)		431	0	0	0	0	0	0	0	0	0	0	0	0	0	0	0	0	0	0	0	0	2250.74	0.545976	1.44562	1.01266	1.43528	1.86338	1.06503	0.910769	0.775814	0.931459	0.864609	0.859102	0.913541	1.00057	0.487591	0.462022	0.4252	0.463409	0.389295	0.457244	0.517531	0.799693
0.669455	AT5G06970	PATROL1			Protein of unknown function (DUF810) (.1)		432	0	0	0	0	0	0	0	0	0	0	0	0	0	0	0	0	0	0	0	0	1429.74	0.705921	0.498395	0.671967	1.92331	2.17048	1.13174	0.850569	0.764997	1.01796	0.892463	1.00853	0.928531	0.86559	0.553173	0.508301	0.503315	0.452352	0.509001	0.354697	0.200769	0.743347
0.609958	AT5G48520	AUG3,AtAUG3			HAUS augmin-like complex subunit; augmin 3		433	0	0	0	0	0	0	0	0	0	0	0	0	0	0	0	0	0	0	0	0	458.351	1.17492	0.841073	0.881333	1.33228	1.28926	1.28865	1.25709	1.05184	1.26143	1.0058	0.974072	0.919042	0.878026	0.697229	0.707371	0.646995	0.587081	0.645824	0.497377	0.608107	1.13254
0.624741	AT1G30300				Metallo-hydrolase/oxidoreductase superfamily protein (.1)		434	0	0	0	0	0	0	0	0	0	0	0	0	0	0	0	0	0	0	0	0	331.949	0.930925	0.831965	0.553152	1.28978	1.26097	1.21811	0.590414	0.6744	0.734592	0.47224	0.865851	0.718806	0.70041	0.858835	0.826647	0.730034	0.752232	0.996012	1.07641	0.914861	0.945085
0.662462	AT1G22300	GRF10,14-3-3EPSILON,GF14EPSILON		14-3-3 proteins family	general regulatory factor 10 (.1.2.3)		435	0	0	0	0	0	0	0	0	0	0	0	0	0	0	0	0	0	0	0	0	6970.11	0.84716	1.97434	0.722666	1.22305	1.60743	1.13291	0.948967	0.67379	0.939305	0.61425	0.996262	0.937953	0.773039	0.719408	0.653045	0.503364	0.614139	0.689044	0.741721	0.675035	0.710613
0.682941	AT3G03570				Protein of unknown function (DUF3550/UPF0682) (.1)		436	0	0	0	0	0	0	0	0	0	0	0	0	0	0	0	0	0	0	0	0	453.44	0.91066	0.561246	0.715839	1.52113	1.68514	1.16869	1.0187	0.804037	0.864155	0.838259	0.916964	0.879191	0.797863	0.917737	0.899896	0.89314	0.731967	1.09674	0.888559	0.550472	0.749034
0.626208	AT5G11050	MYB64,URP10,ATMYB64	MYB	MYB Transcription Factor family	myb domain protein 64 (.1)		437	0	0	0	0	0	0	0	0	0	0	0	0	0	0	0	0	0	0	0	0	11.0638	0	0	0	0	0	0	0	0	0	0	0	0	0	0.0692681	0	0	0.070091	0	0	0.376009	1.14143
0.626381	AT1G22520				Domain of unknown function (DUF543) (.1), Domain of unknown function (DUF543) (.2)		438	0	0	0	0	0	0	0	0	0	0	0	0	0	0	0	0	0	0	0	0	613.903	0.718256	3.11216	0.945541	0.832428	1.02141	0.774423	0.90698	0.963745	0.865612	0.860773	0.756192	0.841322	1.04277	0.474374	0.405763	0.504468	0.521696	0.402067	0.47745	0.636988	0.789273
0.627321	AT1G67680				SRP72 RNA-binding domain (.1)		439	0	0	0	0	0	0	0	0	0	0	0	0	0	0	0	0	0	0	0	0	1574.72	0.529613	0.711087	0.726707	1.58156	1.82524	1.03543	1.02118	0.720969	0.853144	0.728947	0.676249	0.684663	0.614418	0.591305	0.570477	0.570178	0.515106	0.638551	0.593857	1.68812	0.815464
0.609564	AT2G39960				Microsomal signal peptidase 25 kDa subunit (SPC25) (.1)		440	0	0	0	0	0	0	0	0	0	0	0	0	0	0	0	0	0	0	0	0	1238.81	0.801591	1.83215	0.803266	1.1246	1.51321	1.06443	1.02527	0.913235	0.946441	0.685768	0.817907	0.750624	0.752405	0.738649	0.709205	0.826903	0.810023	0.790375	0.876566	0.503721	0.81231
0.609052	AT4G19006				Proteasome component (PCI) domain protein (.1)		441	0	0	0	0	0	0	0	0	0	0	0	0	0	0	0	0	0	0	0	0	963.079	0.697086	1.8282	0.729419	1.4679	2.03166	1.03028	1.17498	0.926473	0.949084	0.777092	0.747769	0.779967	0.712332	0.535539	0.515655	0.527984	0.51533	0.580678	0.569077	0.401721	0.739832
0.673421	AT3G20560	PDIL5-3,ATPDI12,ATPDIL5-3			PDI-like 5-3 (.1)		442	0	0	0	0	0	0	0	0	0	0	0	0	0	0	0	0	0	0	0	0	423.327	0.651004	0.712497	0.724784	1.27724	1.58593	0.903011	0.742714	0.700694	0.927437	0.780426	0.842968	0.816477	0.817675	0.528622	0.524919	0.510355	0.490938	0.529284	0.558311	1.0122	0.832147
0.60877	AT5G64813	LIP1			Ras-related small GTP-binding family protein (.1)		443	0	0	0	0	0	0	0	0	0	0	0	0	0	0	0	0	0	0	0	0	985.51	0.771988	0.537507	0.664734	1.23309	1.20841	0.925612	0.559363	0.746375	0.797541	0.83466	0.867559	0.942555	0.933095	0.762861	0.750261	0.807709	0.69245	1.08502	0.811998	0.696508	0.70141
0.664888	AT4G36925				transmembrane protein		444	0	0	0	0	0	0	0	0	0	0	0	0	0	0	0	0	0	0	0	0	3.04291	0	3.40731	0	0	0.269722	0.680284	0	0.262749	0.252	0	0.265323	0	0	0	0	0	0	0	0	0	0
0.612811	AT1G34130	STT3B		Oligosaccharyl transferase STT3-like family	staurosporin and temperature sensitive 3-like b (.1)		445	0	0	0	0	0	0	0	0	0	0	0	0	0	0	0	0	0	0	0	0	1547.18	0.454942	1.17578	0.639337	1.39295	1.68055	0.82596	1.19065	0.696594	0.917394	0.741921	0.743076	0.900572	0.789104	0.634026	0.645031	0.714124	0.580911	0.707608	0.776432	0.142508	1.02115
0.608345	AT1G20050	HYD1,MAD4			C-8,7 sterol isomerase (.1)		446	0	0	0	0	0	0	0	0	0	0	0	0	0	0	0	0	0	0	0	0	1342.8	0.981757	1.85522	0.891035	1.62875	2.33485	1.52618	1.2713	0.778207	1.01534	0.745008	0.943959	0.926494	0.866506	0.671743	0.644271	0.780606	0.670484	0.562306	0.72622	0.269533	0.827114
0.608225	AT4G24490	RGTA1,ATRGTA1			RAB geranylgeranyl transferase alpha subunit 1 (.1.2)		447	0	0	0	0	0	0	0	0	0	0	0	0	0	0	0	0	0	0	0	0	603.005	0.885577	1.47557	0.821183	1.44146	1.8225	1.0825	1.23116	0.999726	1.05547	0.979757	0.919815	0.907008	0.835112	0.890913	0.885207	0.892304	0.711167	0.85794	0.73915	0.510522	1.09453
0.608035	AT4G13620		AP2_ERF	AP2-EREBP Transcription Factor family	Integrase-type DNA-binding superfamily protein (.1)		448	0	0	0	0	0	0	0	0	0	0	0	0	0	0	0	0	0	0	0	0	397.764	0.00227161	0.0165875	0	1.37462	1.59706	0.681751	0	0	0	0.00211883	0	0.0024686	0	0.00192669	0.00397618	0.00413045	0	0.0068695	0.0116967	0	0
0.675065	AT1G05350				NAD(P)-binding Rossmann-fold superfamily protein (.1)		449	0	0	0	0	0	0	0	0	0	0	0	0	0	0	0	0	0	0	0	0	832.081	0.671092	0.888094	0.728934	1.55551	1.61173	1.1137	0.815646	0.870548	0.847837	0.789029	1.04208	0.89332	0.840766	0.585773	0.594936	0.596298	0.554521	0.849425	0.752605	1.12992	0.778024
0.662501	AT5G05780	RPN8A,AE3,ATHMOV34			RP non-ATPase subunit 8A (.1.2)		450	0	0	0	0	0	0	0	0	0	0	0	0	0	0	0	0	0	0	0	0	2340.5	0.562485	2.24233	0.664064	1.32208	1.5703	0.913929	1.16049	0.924379	0.883943	0.797243	0.679896	0.631401	0.610282	0.406024	0.39396	0.347472	0.357835	0.618365	0.520415	0.508348	0.716204
0.606451	AT5G16870				Peptidyl-tRNA hydrolase II (PTH2) family protein (.1)		451	0	0	0	0	0	0	0	0	0	0	0	0	0	0	0	0	0	0	0	0	211.734	1.09674	1.87858	1.38194	0.958955	1.13575	1.07217	1.36718	1.36694	1.57539	1.35733	1.00283	0.97388	1.06853	0.579118	0.571429	0.488846	0.578673	0.443073	0.527362	0.334012	0.995104
0.669111	AT1G08750	ATGPI8			Peptidase C13 family (.1.2.3)		452	0	0	0	0	0	0	0	0	0	0	0	0	0	0	0	0	0	0	0	0	373.717	0.747095	1.10721	0.836846	1.18836	1.22326	1.07458	0.915432	0.868588	0.991048	0.841177	0.855494	0.780352	0.853684	0.764899	0.787159	0.813301	0.836238	0.67266	0.684712	0.679033	0.98174
0.606244	AT2G20820				hypothetical protein		453	0	0	0	0	0	0	0	0	0	0	0	0	0	0	0	0	0	0	0	0	2505.35	0.748719	1.85965	0.925352	0.984669	1.39884	1.03832	1.10458	0.690908	0.776502	0.626373	0.762449	0.717232	0.818568	0.562843	0.518914	0.521996	0.617817	0.52169	0.707901	1.30846	0.707812
0.605732	AT5G49540				Rab5-interacting family protein (.1)		454	0	0	0	0	0	0	0	0	0	0	0	0	0	0	0	0	0	0	0	0	999.323	0.910507	2.42025	0.918713	1.25866	1.41099	1.07508	0.988224	1.03688	0.995232	0.90746	0.845873	0.825373	0.886812	0.649554	0.672628	0.649402	0.769015	0.707269	0.824053	0.566156	0.838705
0.60508	AT4G16850				transmembrane protein		455	0	0	0	0	0	0	0	0	0	0	0	0	0	0	0	0	0	0	0	0	159.231	0.924953	1.00039	0.483582	2.44046	2.68545	2.40939	0.813309	0.778278	0.84757	0.545169	0.993786	0.943498	0.805371	0.909646	0.834341	0.902824	0.79383	0.846571	0.724623	0.104505	0.843187
0.603373	AT2G47980	SCC3,ATSCC3			sister-chromatid cohesion protein 3 (.1)		456	0	0	0	0	0	0	0	0	0	0	0	0	0	0	0	0	0	0	0	0	1737.45	0.702072	0.495842	0.690006	1.41636	1.42943	1.03138	0.970574	0.882607	0.845617	0.851308	0.815046	0.757868	0.673286	0.851301	0.890264	0.837335	0.690471	0.946225	0.833863	1.03916	0.955227
0.602724	AT5G50175				transmembrane protein		457	0	0	0	0	0	0	0	0	0	0	0	0	0	0	0	0	0	0	0	0	17.2831	0	2.23599	0.137085	5.10402	5.50861	3.27378	0	0.277561	0.0887355	0.243819	0.0467134	0	0	0	0	0	0	0	0.323033	0	0
0.658451	AT3G15610				Transducin/WD40 repeat-like superfamily protein (.1)		458	0	0	0	0	0	0	0	0	0	0	0	0	0	0	0	0	0	0	0	0	871.332	1.07432	0.888113	0.590052	1.17386	1.30741	1.08412	0.798774	0.682684	0.791164	0.576479	0.922869	0.75729	0.726312	0.942864	0.851297	0.667486	0.790308	0.995136	0.734721	1.17451	0.601857
0.612117	AT2G16510	AVA-P1		V-Type ATPase family	ATPase, F0/V0 complex, subunit C protein (.1)		459	0	0	0	0	0	0	0	0	0	0	0	0	0	0	0	0	0	0	0	0	2024.57	1.26928	1.12247	1.33702	0.948057	1.16955	0.751169	1.02517	0.87275	0.99423	0.930392	1.03563	1.14364	1.07887	0.819905	0.769476	0.925518	0.781001	0.926302	0.941731	1.63563	0.569596
0.602081	AT5G08060				furry		460	0	0	0	0	0	0	0	0	0	0	0	0	0	0	0	0	0	0	0	0	1615.61	0.52963	1.62654	0.945149	1.28783	1.42445	0.908426	1.24266	0.793281	0.860026	0.731362	0.75208	0.734187	0.806017	0.46866	0.390107	0.464731	0.585585	0.740213	0.769463	1.74838	0.773841
0.60195	AT1G71440	PFI,TFCE			tubulin folding cofactor E / Pfifferling (PFI) (.1)		461	0	0	0	0	0	0	0	0	0	0	0	0	0	0	0	0	0	0	0	0	528.023	0.720425	0.787217	0.913115	1.29331	1.25127	0.87555	0.918093	1.08264	1.08918	1.11889	0.973982	1.06742	1.03861	0.667641	0.542148	0.577183	0.59186	0.638231	0.459945	0.433324	1.10646
0.614433	AT1G21750	PDIL1-1,ATPDI5,ATPDIL1-1			PDI-like 1-1 (.1.2)		462	0	0	0	0	0	0	0	0	0	0	0	0	0	0	0	0	0	0	0	0	5340.03	0.360917	1.19514	0.531752	2.68183	3.32107	1.51751	1.1786	1.0268	1.07669	0.739571	0.640891	0.654243	0.595295	0.495698	0.432712	0.55226	0.48387	0.973405	1.1389	0.432368	0.921683
0.601292	AT5G04510	PDK1,ATPDK1		PDK-1 subfamily	3'-phosphoinositide-dependent protein kinase 1 (.1.2)		463	0	0	0	0	0	0	0	0	0	0	0	0	0	0	0	0	0	0	0	0	794.567	1.14741	0.839868	0.984005	1.33512	1.42753	1.21491	1.16095	0.991142	1.34821	1.04266	1.1492	1.13199	1.04842	0.846841	0.844965	1.07315	0.909604	0.637343	0.585541	0.879594	0.903427
0.611153	AT1G07420	SMO2-1,ATSMO1,ATSMO2-2		Putative C-4 sterol methyl oxidase family	sterol 4-alpha-methyl-oxidase 2-1 (.1.2)		464	0	0	0	0	0	0	0	0	0	0	0	0	0	0	0	0	0	0	0	0	1079.9	1.53118	0.984538	0.631861	1.06192	1.13014	0.776336	1.0716	0.658923	1.11766	0.64776	1.30683	1.08748	0.85443	0.917595	0.970269	0.931083	0.901209	0.559187	0.754808	0.84365	0.672105
0.614514	AT5G56040	RGI4, SKM2		Receptor kinase-like protein family	Leucine-rich receptor-like protein kinase family protein (.1.2)		465	0	0	0	0	0	0	0	0	0	0	0	0	0	0	0	0	0	0	0	0	1207.85	1.29791	0.208356	1.40153	2.76709	2.79277	1.603	0.583681	1.15376	0.603115	1.30133	1.02469	1.28608	0.997843	1.55386	1.84562	1.2276	0.789693	0.419266	0.581636	0.347865	1.07855
0.662809	AT4G34640	SQS1,ERG9			squalene synthase 1 (.1)		466	0	0	0	0	0	0	0	0	0	0	0	0	0	0	0	0	0	0	0	0	1948.17	0.843191	1.00731	0.779551	1.69371	2.17216	1.40116	0.943797	0.851982	0.876563	0.783019	0.785733	0.733352	0.732646	0.445304	0.4461	0.511055	0.456964	0.467521	0.467598	1.41789	0.665966
0.654082	AT2G40800				import inner membrane translocase subunit		467	0	0	0	0	0	0	0	0	0	0	0	0	0	0	0	0	0	0	0	0	646.1	0.629322	0.943873	0.738907	1.42535	1.69712	1.02098	0.839274	1.0011	0.887754	0.816575	1.02841	1.00913	0.956916	0.635775	0.538536	0.636987	0.631326	0.417274	0.437816	0.830603	0.901166
0.600433	AT3G19250				Protein of unknown function (DUF677) (.1)		468	0	0	0	0	0	0	0	0	0	0	0	0	0	0	0	0	0	0	0	0	96.3904	0.262472	0.440035	0.430148	0.852055	0.774844	0.78744	1.30043	0.75481	0.747798	0.620791	0.619815	0.601028	0.389392	0.5963	0.410202	0.323849	0.321805	0.765385	0.733665	0.517906	0.88952
0.688667	AT4G24190	SHD,AtHsp90-7			Chaperone protein htpG family protein (.1.2)		469	0	0	0	0	0	0	0	0	0	0	0	0	0	0	0	0	0	0	0	0	14561.1	0.360406	0.899764	0.67916	1.38513	1.6426	0.84819	1.28114	1.10036	1.2246	1.03205	0.727894	0.727281	0.635323	0.448365	0.354471	0.465822	0.312988	0.712081	0.841479	0.204275	1.0249
0.670645	AT2G38580				Mitochondrial ATP synthase D chain-related protein (.1)		470	0	0	0	0	0	0	0	0	0	0	0	0	0	0	0	0	0	0	0	0	570.17	0.621214	0.446342	0.558897	1.64718	1.32287	1.26828	0.875734	0.949324	1.02749	0.783416	0.821273	0.707806	0.654631	0.345435	0.282935	0.253571	0.326418	0.373801	0.430841	0.707735	0.804349
0.68338	AT3G12710				DNA glycosylase superfamily protein (.1)		471	0	0	0	0	0	0	0	0	0	0	0	0	0	0	0	0	0	0	0	0	982.777	0.885382	0.188938	0.125361	0.708017	0.911957	0.464093	0.180396	0.0642691	0.454887	0.120916	1.18625	0.514551	0.0774437	0.15596	0.125525	0.00668693	0.107313	0.0101945	0.0113617	0.198951	2.79451
0.673475	AT1G09210	CRT2, CRT1b,AtCRT1b			calreticulin 1b (.1)		472	0	0	0	0	0	0	0	0	0	0	0	0	0	0	0	0	0	0	0	0	6314.72	0.24926	0.779007	0.408402	1.71211	1.97897	1.05873	1.08979	0.928575	0.956769	0.684808	0.584543	0.447521	0.417719	0.30292	0.216021	0.2659	0.223995	0.552858	0.619036	0.0658793	0.788049
0.68177	AT2G15860				BAT2 domain protein		473	0	0	0	0	0	0	0	0	0	0	0	0	0	0	0	0	0	0	0	0	1220.98	0.546143	1.18343	0.647144	1.15535	1.16962	0.813224	0.984083	0.905614	0.898712	0.813125	0.808027	0.827528	0.731796	0.593772	0.54728	0.52478	0.495396	0.722842	0.59672	0.507669	1.19706
0.615007	AT2G34350			Nodulin-like protein family	Nodulin-like / Major Facilitator Superfamily protein (.1)		474	0	0	0	0	0	0	0	0	0	0	0	0	0	0	0	0	0	0	0	0	101.264	0	0	0	1.07389	4.74142	1.30829	0	0	0	0	0	0	0	0	0	0	0	0	0	0	0
0.687024	AT2G43070	SPPL3,ATSPPL3			SIGNAL PEPTIDE PEPTIDASE-LIKE 3 (.1)		475	0	0	0	0	0	0	0	0	0	0	0	0	0	0	0	0	0	0	0	0	948.994	0.946417	1.09353	0.760218	1.17716	1.37253	0.960502	0.949414	0.892202	0.95509	0.852568	0.937524	0.882597	0.88001	0.861666	0.894125	0.914098	0.862097	0.941531	1.00307	0.60495	0.876882
0.675245	AT2G47510	FUM1			fumarase 1 (.1.2)		476	0	0	0	0	0	0	0	0	0	0	0	0	0	0	0	0	0	0	0	0	2784.57	0.435466	1.29406	0.881062	1.89913	2.04878	1.16565	1.1622	1.01528	1.03102	0.860781	0.737604	0.730296	0.715893	0.468424	0.379127	0.422452	0.42414	0.85731	0.646274	1.42974	0.804877
0.682818	AT5G24710	TWD40-2			Transducin/WD40 repeat-like superfamily protein (.1)		477	0	0	0	0	0	0	0	0	0	0	0	0	0	0	0	0	0	0	0	0	2970.04	0.547	0.257058	0.653335	1.40031	1.40077	0.773412	0.709548	0.597346	0.809663	0.758788	0.953862	0.869502	0.698218	0.708302	0.697325	0.579171	0.411231	0.753481	0.547016	0.917451	0.789526
0.660395	AT3G51460	RHD4		Sac domain-containing Phosphoinositide 5-Phosphatase family	Phosphoinositide phosphatase family protein (.1)		478	0	0	0	0	0	0	0	0	0	0	0	0	0	0	0	0	0	0	0	0	1592.17	0.602122	0.557068	0.540914	1.61915	1.98307	0.842057	0.63287	0.56543	0.594795	0.492811	0.662243	0.613634	0.511422	0.546315	0.530945	0.480859	0.475365	1.3266	1.1367	1.94396	0.551458
0.684805	AT4G14305				Peroxisomal membrane 22 kDa (Mpv17/PMP22) family protein (.1), Peroxisomal membrane 22 kDa (Mpv17/PMP22) family protein (.2)		479	0	0	0	0	0	0	0	0	0	0	0	0	0	0	0	0	0	0	0	0	79.5685	0.306607	0.390914	0.104218	2.90543	3.78557	2.04658	0.182776	0.341639	0.26984	0.169473	0.355133	0.246811	0.157238	0.520104	0.427355	0.289074	0.389839	0.606685	0.795216	2.50959	0.626498
0.679394	AT2G26260	3BETAHSD/D2,AT3BETAHSD/D2			3beta-hydroxysteroid-dehydrogenase/decarboxylase isoform 2 (.1.2)		480	0	0	0	0	0	0	0	0	0	0	0	0	0	0	0	0	0	0	0	0	449.686	0.859992	1.42112	0.682299	1.50339	1.67731	1.04035	1.08419	0.890757	1.20218	0.937092	1.16879	1.07432	0.971457	0.538538	0.471289	0.41285	0.479406	0.370656	0.380738	0.629076	0.719814
0.653069	AT2G03600	UPS3,ATUPS3			ureide permease 3 (.1.2.3.4.5)		481	0	0	0	0	0	0	0	0	0	0	0	0	0	0	0	0	0	0	0	0	7.6185	0.237203	0	0	6.78761	8.83387	7.87968	0	0	0	0	0.105973	0	0	0.100593	0.207598	0.107826	0.101788	0.119553	0.244275	0	0
0.665693	AT1G04750	VAMP721,ATVAMP7B,ATVAMP721		Longin Group;VAMP72 Gene family	vesicle-associated membrane protein 721 (.1.2)		482	0	0	0	0	0	0	0	0	0	0	0	0	0	0	0	0	0	0	0	0	2075.34	1.13025	2.21317	0.733495	0.912037	1.08992	0.962204	1.2854	0.975833	1.13765	0.792298	0.917703	0.918358	0.937935	0.761441	0.733504	0.626985	0.718923	0.864141	0.826329	0.757714	0.971685
0.652506	AT2G22475	GEM			GRAM domain family protein (.1.2)		483	0	0	0	0	0	0	0	0	0	0	0	0	0	0	0	0	0	0	0	0	721.414	0.353203	1.64755	0.39903	1.4568	1.31061	0.857003	0.580781	0.595142	0.568669	0.519872	0.485702	0.481832	0.463916	0.453609	0.395717	0.379186	0.347204	0.983518	0.532701	1.53391	1.04018
0.662134	AT3G17580				SsrA-binding protein		484	0	0	0	0	0	0	0	0	0	0	0	0	0	0	0	0	0	0	0	0	84.08	0.0537325	0.582934	0.140894	2.4782	1.80587	1.04225	0.181206	0.123618	0.136801	0.070166	0.182442	0.105106	0.0496005	0.00911476	0.0470261	0.0293104	0.0276692	0.0324981	0.0221338	0.841124	0.38735
0.656652	AT4G34660	SH3P2			SH3 domain-containing protein (.1.2.3)		485	0	0	0	0	0	0	0	0	0	0	0	0	0	0	0	0	0	0	0	0	757.933	0.656871	0.771027	0.595495	1.04548	1.21714	0.853036	0.723662	0.747904	0.766882	0.652722	0.713688	0.685333	0.630018	0.582411	0.672962	0.689316	0.634349	0.814757	0.861835	0.905642	0.618242
0.659606	AT2G29390	SMO2-2,ATSMO2-2,SMO2-1		Putative C-4 sterol methyl oxidase family	sterol 4-alpha-methyl-oxidase 2-2 (.1.2.3.4.5)		486	0	0	0	0	0	0	0	0	0	0	0	0	0	0	0	0	0	0	0	0	646.564	0.666602	0.526265	0.648599	1.45256	1.88251	1.14938	0.985412	0.933611	0.916766	0.761242	0.796661	0.804899	0.88044	0.599759	0.470881	0.557757	0.549315	0.331044	0.359788	0.527601	0.910799
0.65691	AT5G60980	NTF2			Nuclear transport factor 2 (NTF2) family protein with RNA binding (RRM-RBD-RNP motifs) domain (.1), Nuclear transport factor 2 (NTF2) family protein with RNA binding (RRM-RBD-RNP motifs) domain (.2)		487	0	0	0	0	0	0	0	0	0	0	0	0	0	0	0	0	0	0	0	0	2246.92	0.642612	0.817166	0.551478	2.04354	2.33995	1.37517	0.914166	0.538727	0.882534	0.573885	0.933503	0.844736	0.723862	0.763668	0.712336	0.630292	0.633999	0.677763	0.571905	0.272166	0.636583
0.615006	AT3G58580	AtCCR4b			DNAse I-like superfamily protein (.1)		488	0	0	0	0	0	0	0	0	0	0	0	0	0	0	0	0	0	0	0	0	828.385	0.670814	0.662215	0.792249	1.66802	1.50796	1.09118	0.999863	0.889875	0.948816	0.929897	0.778715	0.932866	0.835707	0.620766	0.647231	0.759607	0.553251	0.683891	0.614431	1.52165	0.897035
[truncated: 102 more columns]

## Sheet: Table S4
Supplementary Table S4. Enrichment analysis results for genes co-expressed with AtTMN1.
Category	Term	Number of genes found in coexpressed genes / Number of genes belonging to the term	P-value	Odds ratio	Reference
Gene Ontology	Golgi membrane	73/340	2.2e-16	14.8125
Gene Ontology	trans-Golgi network	68/319	2.2e-16	14.7063
Gene Ontology	Golgi apparatus(GO_SLIM)	181/1269	2.2e-16	9.84014
Gene Ontology	cis-Golgi network	5/12	1.126e-06	28.7457
Gene Ontology	carbohydrate metabolic process	45/1035	1.225e-10	2.99955
Gene Ontology	polygalacturonate 4-alpha-galacturonosyltransferase activity	7/25	1.141e-07	19.3171
Gene Ontology	pectin biosynthetic process	7/33	7.215e-07	14.6342
Gene Ontology	cell wall	29/715	1.065e-06	2.79818
Gene Ontology	plant-type cell wall	12/226	0.0001487	3.66317
Gene Ontology	cell wall organization	11/289	0.00382	2.62591
Metabolic pathway	Xyloglucan biosynthesis and modification	14/127	9.222e-09	7.60517	Tokimatsu et al, 2005, Plant Physiol. 138: 1289-1300
Metabolic pathway	Rhamnogalacturonan II biosynthesis	8/56	2.176e-06	9.85567	Tokimatsu et al, 2005, Plant Physiol. 138: 1289-1300
Metabolic pathway	Rhamnogalacturonan I biosynthesis	6/39	2.729e-05	10.6138	Tokimatsu et al, 2005, Plant Physiol. 138: 1289-1300
Original	Putative glycosyltransferases involved in RG-II biosynthesis	13/26	3.007e-16	34.4949	Voxeur et al, 2012, PLoS ONE 7: e51129
Conserved domain	Proteins containing GAUT domain by PANTHER	7/16	5.615e-09	30.183
TF targets	ERF043 target genes identified by DAP_seq	25/905	0.002789	1.90579	O'Malley et al, 2016, Cell, 165: 1280-1292
TF targets	ERF037 target genes identified by DAP_seq	22/891	0.01572	1.70345	O'Malley et al, 2016, Cell, 165: 1280-1292
TF targets	ERF035 target genes identified by ampDAP_seq	23/951	0.0189	1.66852	O'Malley et al, 2016, Cell, 165: 1280-1292
Upregulated genes	NST3p::ERF035-VP16 nst1 nst3 stem / nst1 nst3 stem upregulated genes	152/3372	2.2e-16	3.10986	Sakamoto et al, 2018, Nat. Plants, 4: 777-783
